# Supplementary material for: Global trends and hotspots in pain associated with bipolar disorder in the last 20 years: a bibliometric analysis
Source: Front Neurol. 2024 May 23;15:1393022. doi: 10.3389/fneur.2024.1393022 (PMC11153732; doi:10.3389/fneur.2024.1393022)
Supplement: Supplementary file 1 [file Data_Sheet_1.ZIP]

Archive with 2 entries (2 files):
- download_1-485.txt
- __MACOSX/._download_1-485.txt
