# Supplementary material for: Global trends and hotspots in pain associated with bipolar disorder in the last 20 years: a bibliometric analysis
Source: Front Neurol. 2024 May 23;15:1393022. doi: 10.3389/fneur.2024.1393022 (PMC11153732; doi:10.3389/fneur.2024.1393022)
Supplement: Supplementary file 1 [file Data_Sheet_1.ZIP › download_1-485.txt]

FN Clarivate Analytics Web of Science
VR 1.0
PT J
AU Atik, L
   Konuk, N
   Akay, O
   Ozturk, D
   Erdogan, A
AF Atik, Levent
   Konuk, Numan
   Akay, Omer
   Ozturk, Devrim
   Erdogan, Ayten
TI Pain perception in patients with bipolar disorder and schizophrenia
SO ACTA NEUROPSYCHIATRICA
LA English
DT Article
DE bipolar disorder; cold pressor test; pain sensitivity; schizophrenia
ID BORDERLINE PATIENTS; MAJOR DEPRESSION; RATING-SCALE;
   PSYCHIATRIC-DISORDERS; INSENSITIVITY; SENSITIVITY; RESPONSIVITY;
   THRESHOLD; ILLNESS
AB Objective: Pain perception is reported to be altered in patients with depression and schizophrenia. However, few studies have investigated the pain perception in patients with bipolar disorders. We therefore aimed to compare pain sensitivity between patients with bipolar disorder, schizophrenia and controls.
   Methods: Study groups consisted of 30 patients with bipolar disorder, and control groups consisted of 27 patients with schizophrenia and 59 healthy subjects. Pain perception was assessed with cold pressor test (CPT) by exposure to ice-water.
   Results: Patients with schizophrenia had significantly higher pain thresholds (PTh) than patients with bipolar disorder. There were no differences between the PTh of patients with schizophrenia and healthy control subjects. However, patients with bipolar disorder had significantly lower pain tolerance (PT) in the CPT than patients with schizophrenia and corresponding healthy control subjects.
   Conclusions: The higher PTh in the schizophrenia group compared with the bipolar group found in this study supports further investigation of a potential difference in the pain perception between patients with schizophrenia and bipolar disorder. Theoretical implications of these findings and possible relevant behavioural and neurochemical mechanisms are discussed.
C1 Zonguldak Karaelmas Univ, Typ Fak Psikiyatri, TR-67600 Zonguldak, Turkey.
C3 Bulent Ecevit University
RP Konuk, N (corresponding author), Zonguldak Karaelmas Univ, Typ Fak Psikiyatri, TR-67600 Zonguldak, Turkey.
EM nkonuk@med.karaelmas.edu.tr
RI akay, omer/AAB-5641-2020; Konuk, Numan/A-5093-2016
OI Konuk, Numan/0000-0002-6815-9750
CR ADLER G, 1993, BIOL PSYCHIAT, V34, P687, DOI 10.1016/0006-3223(93)90041-B
   [Anonymous], TXB PAIN
   ATKINSON JH, 1991, PAIN, V45, P111, DOI 10.1016/0304-3959(91)90175-W
   ATKINSON JH, 1986, J NERV MENT DIS, V174, P408, DOI 10.1097/00005053-198607000-00004
   Bär KR, 2006, EUR J PAIN, V10, P467, DOI 10.1016/j.ejpain.2005.07.001
   Blumensohn R, 2002, J NERV MENT DIS, V190, P481, DOI 10.1097/00005053-200207000-00011
   BUCHSBAUM MS, 1980, ADV BIOL PSYCHIAT, V4, P63
   CHEN ACN, 1989, PAIN, V37, P129, DOI 10.1016/0304-3959(89)90125-5
   COLLINS LG, 1966, BRIT J PSYCHIAT, V112, P33, DOI 10.1192/bjp.112.482.33
   DAVIS GC, 1979, AM J PSYCHIAT, V136, P1148
   DECINA P, 1992, AM J PSYCHIAT, V149, P1075
   DWORKIN RH, 1995, PSYCHIAT RES, V56, P173, DOI 10.1016/0165-1781(95)02501-7
   DWORKIN RH, 1993, MOTIV EMOTION, V17, P245
   DWORKIN RH, 1994, SCHIZOPHRENIA BULL, V20, P235, DOI 10.1093/schbul/20.2.235
   DWORKIN RH, 1991, CLIN J PAIN, V7, P79, DOI 10.1097/00002508-199106000-00004
   Eli I, 1997, J ENDODONT, V23, P694, DOI 10.1016/S0099-2399(97)80404-9
   Eli I, 1996, PAIN RES MANAG, V1, P201, DOI DOI 10.1155/1996/149823
   First M. B., 2001, STRUCTURED CLIN INTE
   FISHBAIN DA, 1982, ANN EMERG MED, V11, P630, DOI 10.1016/S0196-0644(82)80210-2
   GUIEU R, 1994, BRIT J PSYCHIAT, V164, P253, DOI 10.1192/bjp.164.2.253
   GUPTA MA, 1986, CAN J PSYCHIAT, V31, P241, DOI 10.1177/070674378603100312
   GUY W, 2000, HDB PSYCHIAT MEASURE, P218
   Hall KRL, 1954, BRIT J MED PSYCHOL, V27, P48, DOI 10.1111/j.2044-8341.1954.tb00848.x
   HAMILTON M, 1960, J NEUROL NEUROSUR PS, V23, P56, DOI 10.1136/jnnp.23.1.56
   HILGARD ER, 1969, AM PSYCHOL, V24, P103, DOI 10.1037/h0027146
   Kemperman I, 1997, J PERS DISORD, V11, P146, DOI 10.1521/pedi.1997.11.2.146
   Kemperman I, 1997, PSYCHIAT RES, V70, P175, DOI 10.1016/S0165-1781(97)00034-6
   KNORRING LV, 1974, ACTA PSYCHIAT SCAND, P121
   LAUTENBACHER S, 1994, J PSYCHIAT RES, V28, P109, DOI 10.1016/0022-3956(94)90023-X
   Lautenbacher S, 1999, PSYCHOSOM MED, V61, P822, DOI 10.1097/00006842-199911000-00015
   LEBARON S, 1989, PAIN, V37, P161, DOI 10.1016/0304-3959(89)90127-9
   MAGNI G, 1987, PAIN, V31, P1, DOI 10.1016/0304-3959(87)90002-9
   Marazziti Donatella, 2006, Clin Pract Epidemiol Ment Health, V2, P31, DOI 10.1186/1745-0179-2-31
   Merskey H., 1994, CLASSIFICATION CHRON, P207
   MERSKEY H, 1965, J PSYCHIATR RES, V22, P119
   OVERALL JE, 1962, PSYCHOL REP, V10, P799
   PILOWSKY I, 1988, P 5 WORLD C PAIN PAI, V3, P263
   ROMANO JM, 1985, PSYCHOL BULL, V97, P18, DOI 10.1037/0033-2909.97.1.18
   ROY R, 1984, COMPR PSYCHIAT, V25, P96, DOI 10.1016/0010-440X(84)90027-0
   Ruoff GE, 1996, J FAM PRACTICE, V43, pS25
   Russ MJ, 1996, PSYCHIAT RES, V63, P57, DOI 10.1016/0165-1781(96)02808-9
   Russ MJ, 1999, PSYCHIAT RES, V89, P201, DOI 10.1016/S0165-1781(99)00113-4
   Schreiber S, 1999, PHARMACOL BIOCHEM BE, V64, P75, DOI 10.1016/S0091-3057(99)00107-0
   Schreiber S, 2003, EUR J PAIN, V7, P419, DOI 10.1016/S1090-3801(02)00146-5
   von Knorring L, 1974, Acta Psychiatr Scand Suppl, V255, P109
   Williams LJ, 2006, ACTA NEUROPSYCHIATR, V18, P79, DOI 10.1111/j.1601-5215.2006.00130.x
   YOUNG RC, 1978, BRIT J PSYCHIAT, V133, P429, DOI 10.1192/bjp.133.5.429
NR 47
TC 20
Z9 22
U1 0
U2 7
PU CAMBRIDGE UNIV PRESS
PI NEW YORK
PA 32 AVENUE OF THE AMERICAS, NEW YORK, NY 10013-2473 USA
SN 1601-5215
J9 ACTA NEUROPSYCHIATR
JI Acta Neuropsychiatr.
PD OCT
PY 2007
VL 19
IS 5
BP 284
EP 290
DI 10.1111/j.1601-5215.2007.00193.x
PG 7
WC Neurosciences; Psychiatry
WE Science Citation Index Expanded (SCI-EXPANDED); Social Science Citation Index (SSCI)
SC Neurosciences & Neurology; Psychiatry
GA 213XA
UT WOS:000249699400004
PM 26952940
DA 2024-01-09
ER

PT J
AU Travaglini, LE
   Kuykendall, L
   Bennett, ME
   Abel, EA
   Lucksted, A
AF Travaglini, Letitia E.
   Kuykendall, Lorrianne
   Bennett, Melanie E.
   Abel, Erica A.
   Lucksted, Alicia
TI Relationships between chronic pain and mood symptoms among veterans with
   bipolar disorder
SO JOURNAL OF AFFECTIVE DISORDERS
LA English
DT Article
DE Chronic pain; Mood; Bipolar disorder; Quality of life; Functioning;
   Veterans
ID PSYCHOLOGY; CALL; CARE
AB Background: Chronic pain is highly prevalent among individuals with mood disorders. While much is known about the relationship between pain and unipolar depression, little is known about pain experiences among people with bipolar disorder. This pilot study addresses this gap by examining pain and its relationship to mood and functioning in a sample of US military veterans with bipolar disorder.
   Methods: Qualitative interviews were conducted with 15 veterans with bipolar disorder and chronic pain who were recruited from outpatient services within a Veterans Affairs medical center.
   Results: Veterans reported a bidirectional relationship between pain and bipolar depression. When discussing manic episodes, individuals' experiences varied between notable reductions in pain (usually in euphoric states), increases in pain (usually in angry/irritable states), and feeling disconnected from pain. Many reported that increased activity when manic contributed to worse pain after an episode. Veterans clearly articulated how these connections negatively affected their functioning and quality of life.
   Limitations: This was a small, retrospective study that included a non-random sample of veteran participants from one VA medical center. All veterans were engaged in outpatient mental health care, so the majority re-ported that their mood has been well-stabilized through medications and/or psychotherapy.
   Conclusions: Chronic pain experiences appear to be related to depressive and manic mood states and significantly affects functioning and quality of life in Veterans with bipolar disorder. This study highlights the need to assess chronic pain among veterans with bipolar disorder, as changes in mood could have significant implications for functioning and pain management.
C1 [Travaglini, Letitia E.; Kuykendall, Lorrianne; Bennett, Melanie E.; Lucksted, Alicia] VA Capital Healthcare Network Mental Illness Res, Baltimore, MD 21201 USA.
   [Bennett, Melanie E.; Lucksted, Alicia] Univ Maryland, Sch Med, Dept Psychiat, Baltimore, MD 21201 USA.
   [Abel, Erica A.] VA Connecticut Healthcare Syst Pain Res Informat, West Haven, CT 06516 USA.
   [Abel, Erica A.] Yale Sch Med, Dept Psychiat, New Haven, CT 06511 USA.
C3 University System of Maryland; University of Maryland Baltimore; US
   Department of Veterans Affairs; Veterans Health Administration (VHA); VA
   Connecticut Healthcare System; Yale University
RP Travaglini, LE (corresponding author), VA Capital Healthcare Network Mental Illness Res, Baltimore, MD 21201 USA.
EM Letitia.travaglini@va.gov
FU Pilot Resource Fund
FX This work was supported by the [research center] Pilot Resource Fund.
CR Abdin E, 2016, PLOS ONE, V11, DOI 10.1371/journal.pone.0148248
   Adler-Neal AL, 2019, PAIN, V160, P2028, DOI 10.1097/j.pain.0000000000001595
   [Anonymous], 2012, FED PRACT
   Averill JB, 2002, QUAL HEALTH RES, V12, P855, DOI 10.1177/104973230201200611
   Bauer M., 2009, OVERCOMING BIPOLAR D
   Birgenheir DG, 2013, GEN HOSP PSYCHIAT, V35, P480, DOI 10.1016/j.genhosppsych.2013.03.019
   Boggero IA, 2016, J PAIN RES, V9, P147, DOI 10.2147/JPR.S88120
   Bradley EH, 2007, HEALTH SERV RES, V42, P1758, DOI 10.1111/j.1475-6773.2006.00684.x
   Braun V, 2021, QUAL RES PSYCHOL, V18, P328, DOI 10.1080/14780887.2020.1769238
   Cerimele JM, 2014, GEN HOSP PSYCHIAT, V36, P228, DOI 10.1016/j.genhosppsych.2013.11.004
   Cook AJ, 2015, BEHAV RES THER, V73, P25, DOI 10.1016/j.brat.2015.07.003
   Crofford LJ, 2015, BEST PRACT RES CL RH, V29, P147, DOI 10.1016/j.berh.2015.04.027
   Darnall BD, 2016, PAIN MED, V17, P250, DOI 10.1093/pm/pnv095
   Edmond SN, 2019, JAMA PSYCHIAT, V76, P565, DOI 10.1001/jamapsychiatry.2019.0254
   Failde I, 2013, BMC PSYCHIATRY, V13, DOI 10.1186/1471-244X-13-112
   Gadermann AM, 2012, DEPRESS ANXIETY, V29, P797, DOI 10.1002/da.21924
   Goesling J, 2013, CURR PSYCHIAT REP, V15, DOI 10.1007/s11920-013-0421-0
   Goldstein BI, 2009, J AFFECT DISORDERS, V117, P151, DOI 10.1016/j.jad.2009.01.011
   Goulet JL, 2013, MED CARE, V51, P245, DOI 10.1097/MLR.0b013e318277f1ad
   Guest G, 2006, FIELD METHOD, V18, P59, DOI 10.1177/1525822X05279903
   Humo M, 2019, CELL TISSUE RES, V377, P21, DOI 10.1007/s00441-019-03003-z
   Kilbourne AM, 2008, PSYCHIAT SERV, V59, P760, DOI 10.1176/appi.ps.59.7.760
   Nicholl BI, 2014, BMC PSYCHIATRY, V14, DOI 10.1186/s12888-014-0350-4
   Ong AD, 2010, PSYCHOL AGING, V25, P516, DOI 10.1037/a0019384
   Schoneboom BA, 2016, NURS OUTLOOK, V64, P459, DOI 10.1016/j.outlook.2016.05.010
   Travaglini LE, 2019, PSYCHIATR REHABIL J, V42, P229, DOI 10.1037/prj0000358
   Vadivelu N, 2017, OCHSNER J, V17, P173
   Veterans Health Administration (VHA), 2019, VHA PAIN MAN PROV
   Zautra A, 2001, J CONSULT CLIN PSYCH, V69, P786, DOI 10.1037//0022-006X.69.5.786
NR 29
TC 2
Z9 2
U1 0
U2 11
PU ELSEVIER
PI AMSTERDAM
PA RADARWEG 29a, 1043 NX AMSTERDAM, NETHERLANDS
SN 0165-0327
EI 1573-2517
J9 J AFFECT DISORDERS
JI J. Affect. Disord.
PD DEC 1
PY 2020
VL 277
BP 765
EP 771
DI 10.1016/j.jad.2020.08.069
PG 7
WC Clinical Neurology; Psychiatry
WE Science Citation Index Expanded (SCI-EXPANDED); Social Science Citation Index (SSCI)
SC Neurosciences & Neurology; Psychiatry
GA OA0DM
UT WOS:000577467600025
PM 33065815
DA 2024-01-09
ER

PT J
AU Birgenheir, DG
   Ilgen, MA
   Bohnert, ASB
   Abraham, KM
   Bowersox, NW
   Austin, K
   Kilbourne, AM
AF Birgenheir, Denis G.
   Ilgen, Mark A.
   Bohnert, Amy S. B.
   Abraham, Kristen M.
   Bowersox, Nicholas W.
   Austin, Karen
   Kilbourne, Amy M.
TI Pain conditions among veterans with schizophrenia or bipolar disorder
SO GENERAL HOSPITAL PSYCHIATRY
LA English
DT Article
DE Chronic pain; Schizophrenia; Bipolar; Veterans
ID MEDICAL CONDITIONS; HEALTH; COMORBIDITY; DEPRESSION; INDIVIDUALS;
   EXPRESSIONS; POLICY; CARE
AB Objective: The purpose of this study was to assess the rates of chronic, noncancer pain conditions in patients with schizophrenia or bipolar disorder within the Veterans Health Administration (VHA) System.
   Method: This cross-sectional study used administrative data extracted from VHA treatment records of all individuals receiving VHA services in fiscal year 2008 (N=5,195,551). The associations between severe psychiatric disorders (schizophrenia and bipolar disorder) and chronic pain (arthritis, back pain, chronic pain, migraine, headache, psychogenic and neuropathic) were evaluated using a series of logistic regression analyses.
   Results: Veterans with schizophrenia [odds ratio (OR)=1.21] and bipolar disorder (OR=2.17) were significantly more likely to have chronic pain overall relative to veterans without these psychiatric conditions. These associations were slightly lower than for the association between depression and pain in this sample (OR=2.61). The highest associations between specific psychiatric diagnosis and pain condition were found with chronic pain, headache and psychogenic pain.
   Conclusions: Noncancer pain conditions occur in elevated rates among patients with schizophrenia and bipolar disorder. Future research could further examine possible barriers to adequate pain treatment among people with serious mental illness, as well as the extent to which chronic pain might impact mental health recovery. Published by Elsevier Inc.
C1 [Birgenheir, Denis G.; Ilgen, Mark A.; Bohnert, Amy S. B.; Abraham, Kristen M.; Bowersox, Nicholas W.; Austin, Karen; Kilbourne, Amy M.] VA Serious Mental Illness Treatment Resource & Ev, Dept Vet Affairs Healthcare Syst, Ann Arbor, MI USA.
   [Birgenheir, Denis G.; Ilgen, Mark A.; Bohnert, Amy S. B.; Abraham, Kristen M.; Bowersox, Nicholas W.; Kilbourne, Amy M.] Univ Michigan, Dept Psychiat, Ann Arbor, MI 48109 USA.
C3 University of Michigan System; University of Michigan
RP Birgenheir, DG (corresponding author), VA Serious Mental Illness Treatment Resource & Ev, Dept Vet Affairs Healthcare Syst, Ann Arbor, MI USA.
EM denisbir@umich.edu
RI Bohnert, Amy SB/C-7313-2015; Abraham, Kristen/W-5612-2019
OI Bowersox, Nicholas/0000-0001-9867-4326
FU Veterans Health Administration; Substance Use Disorder QUERI
FX This work was supported by the Veterans Health Administration with pilot
   funds from the Substance Use Disorder QUERI. All authors had full access
   to all of the data in the study, and Dr. Birgenheir takes responsibility
   for the integrity of the data and the accuracy of the data analysis. All
   authors report no conflicts of interest.
CR Ahmed AO, 2012, PSYCHIAT CLIN N AM, V35, P699, DOI 10.1016/j.psc.2012.06.009
   [Anonymous], 1995, CLASS DIS 9 REV CLIN
   Bair MJ, 2003, ARCH INTERN MED, V163, P2433, DOI 10.1001/archinte.163.20.2433
   Bonnot O, 2009, CLIN J PAIN, V25, P244, DOI 10.1097/AJP.0b013e318192be97
   Cohen CI, 2000, PSYCHIAT SERV, V51, P299, DOI 10.1176/appi.ps.51.3.299
   Copeland LA, 2009, BMC HEALTH SERV RES, V9, DOI 10.1186/1472-6963-9-127
   Currie SR, 2004, PAIN, V107, P54, DOI 10.1016/j.pain.2003.09.015
   Dersh J, 2002, PSYCHOSOM MED, V64, P773, DOI 10.1097/01.PSY.0000024232.11538.54
   Dersh J, 2002, J OCCUP ENVIRON MED, V44, P459, DOI 10.1097/00043764-200205000-00014
   Dickerson FB, 2006, SCHIZOPHRENIA BULL, V32, P584, DOI 10.1093/schbul/sbj048
   Fleischhacker WW, 2008, J CLIN PSYCHIAT, V69, P514, DOI 10.4088/JCP.v69n0401
   Heald A, 2010, EUR PSYCHIAT, V25, pS6, DOI 10.1016/S0924-9338(10)71700-4
   Hirsh AT, 2011, INT J NURS STUD, V48, P1330, DOI 10.1016/j.ijnurstu.2011.05.002
   Ilgen MA, 2008, GEN HOSP PSYCHIAT, V30, P521, DOI 10.1016/j.genhosppsych.2008.09.003
   Jeste DV, 1996, SCHIZOPHRENIA BULL, V22, P413, DOI 10.1093/schbul/22.3.413
   Kane JM, 2010, J CLIN PSYCHIAT, V71, P1115, DOI 10.4088/JCP.10r06264yel
   Kerns RD, 2003, J REHABIL RES DEV, V40, P371, DOI 10.1682/JRRD.2003.09.0371
   Kilbourne AM, 2004, BIPOLAR DISORD, V6, P368, DOI 10.1111/j.1399-5618.2004.00138.x
   Kilbourne AM, 2006, J NERV MENT DIS, V194, P598, DOI 10.1097/01.nmd.0000230637.21821.ec
   Krueger AB, 2008, LANCET, V371, P1519, DOI 10.1016/S0140-6736(08)60656-X
   Martins MJ, 2011, PSYCHIAT RES, V189, P180, DOI 10.1016/j.psychres.2011.03.007
   Means-Christensen AJ, 2008, DEPRESS ANXIETY, V25, P593, DOI 10.1002/da.20342
   Miller CJ, 2013, J AFFECT DISORDERS, V146, P100, DOI 10.1016/j.jad.2012.08.045
   Quan HD, 2005, MED CARE, V43, P1130, DOI 10.1097/01.mlr.0000182534.19832.83
   Redelmeier DA, 1998, NEW ENGL J MED, V338, P1516, DOI 10.1056/NEJM199805213382106
   Subramaniam M, 2013, J AFFECT DISORDERS, V146, P189, DOI 10.1016/j.jad.2012.09.002
   Turk DC, 2002, J CONSULT CLIN PSYCH, V70, P678, DOI 10.1037//0022-006X.70.3.678
   Von Korff M, 2005, PAIN, V113, P331, DOI 10.1016/j.pain.2004.11.010
   Wandner LD, 2012, J PAIN, V13, P220, DOI 10.1016/j.jpain.2011.10.014
   Wandner Laura D, 2010, J Pain Res, V3, P241, DOI 10.2147/JPR.S14708
NR 30
TC 51
Z9 55
U1 0
U2 5
PU ELSEVIER SCIENCE INC
PI NEW YORK
PA STE 800, 230 PARK AVE, NEW YORK, NY 10169 USA
SN 0163-8343
EI 1873-7714
J9 GEN HOSP PSYCHIAT
JI Gen. Hosp. Psych.
PD SEP-OCT
PY 2013
VL 35
IS 5
BP 480
EP 484
DI 10.1016/j.genhosppsych.2013.03.019
PG 5
WC Psychiatry
WE Science Citation Index Expanded (SCI-EXPANDED); Social Science Citation Index (SSCI)
SC Psychiatry
GA 219AA
UT WOS:000324473900007
PM 23639185
DA 2024-01-09
ER

PT J
AU Travaglini, LE
   Bennett, M
   Kacmarek, CN
   Kuykendall, L
   Coakley, G
   Lucksted, A
AF Travaglini, Letitia E.
   Bennett, Melanie
   Kacmarek, Corinne N.
   Kuykendall, Lorrianne
   Coakley, Gabriella
   Lucksted, Alicia
TI Barriers to accessing pain management services among veterans with
   bipolar disorder
SO HEALTH SERVICES RESEARCH
LA English
DT Article
DE access/demand/utilization of services; chronic disease; mental health;
   qualitative research; VA health care system
ID PRIMARY-CARE PATIENTS; MENTAL-DISORDERS; SCHIZOPHRENIA; DIAGNOSIS;
   ABUSE; MOOD
AB ObjectiveTo identify barriers veterans with bipolar disorder face to accessing chronic pain management services within a Veterans Affairs (VA) health care system.Data Sources and Study SettingVeterans (n = 15) with chronic pain and bipolar disorder and providers (n = 15) working within a mid-Atlantic VA health care system. Data were collected from August 2017-June 2018.Study DesignVeteran interviews focused on their chronic pain experiences and treatment, including barriers that arose when trying to access pain management services. Provider interviews focused on whether they address chronic pain with veteran patients and, if so, what considerations arise when addressing pain in veterans with bipolar disorder and other serious mental illnesses.Data CollectionVeterans were at least 18 years old, had a confirmed bipolar disorder and chronic pain diagnosis, and engaged in outpatient care within the VA health care system. Clinicians provided direct care services to veterans within the same VA. Interviews lasted approximately 60 min and were transcribed and analyzed using a rapid analysis protocol.Principal FindingsFour major themes emerged from veteran and provider interviews: siloed care (unintegrated and uncoordinated mental and physical health care), mental health primacy (prioritization of mental health symptoms at expense of physical health symptoms), lagging expectations (unfamiliarity with comprehensive evidence-based pain management options), and provider-patient communication concerns (inefficient communication about pain concerns and treatment options).ConclusionsVeterans with co-occurring pain and bipolar disorder face unique barriers that compromise equitable access to evidence-based pain treatment. Our findings suggest that educating providers about bipolar disorder and other serious mental illnesses and the benefit of effective non-pharmacological pain interventions for this group may improve care coordination and care quality and reduce access disparities.
C1 [Travaglini, Letitia E.; Bennett, Melanie; Kacmarek, Corinne N.; Coakley, Gabriella; Lucksted, Alicia] VA Maryland Hlth Care Syst, VA Capitol Hlth Care Network VISN 5, Mental Illness Res Educ & Clin Ctr MIRECC, Baltimore, MD 21201 USA.
   [Bennett, Melanie; Kacmarek, Corinne N.; Lucksted, Alicia] Univ Maryland, Sch Med, Dept Psychiat, Baltimore, MD USA.
   [Kuykendall, Lorrianne] Washington DC VA Med Ctr, Off Res & Dev, Washington, DC USA.
   [Coakley, Gabriella] Loyola Univ Maryland, Dept Psychol, Baltimore, MD USA.
C3 University System of Maryland; University of Maryland Baltimore; Loyola
   University Maryland
RP Travaglini, LE (corresponding author), VA Maryland Hlth Care Syst, VA Capitol Hlth Care Network VISN 5, Mental Illness Res Educ & Clin Ctr MIRECC, Baltimore, MD 21201 USA.
EM letitia.travaglini@va.gov
FU Funding for this study was provided by the VISN 5 MIRECC Pilot Resource
   Fund. This research was supported by the Department of Veterans Affairs
   Office of Academic Affiliations Advanced Fellowship Program in Mental
   Illness Research and Treatment. It is the; VISN 5 MIRECC Pilot Resource
   Fund; Department of Veterans Affairs Office of Academic Affiliations
   Advanced Fellowship Program in Mental Illness Research and Treatment;
   University of Maryland Department of Psychiatry
FX Funding for this study was provided by the VISN 5 MIRECC Pilot Resource
   Fund. This research was supported by the Department of Veterans Affairs
   Office of Academic Affiliations Advanced Fellowship Program in Mental
   Illness Research and Treatment. It is the result of work supported with
   resources and the use of facilities at the VISN 5 MIRECC and University
   of Maryland Department of Psychiatry. This article reflects the authors
   & apos; personal views and in no way represents the official view of the
   Department of Veterans Affairs of the US Government.
CR Abdin E, 2016, PLOS ONE, V11, DOI 10.1371/journal.pone.0148248
   Averill JB, 2002, QUAL HEALTH RES, V12, P855, DOI 10.1177/104973230201200611
   Bair MJ, 2009, PAIN MED, V10, P1280, DOI 10.1111/j.1526-4637.2009.00707.x
   Bartholomew LK., 2017, Nurs. Stand, V32, P33, DOI [10.7748/ns.32.6.33.s38, DOI 10.7748/NS.32.6.33.S38]
   Becker WC, 2018, J GEN INTERN MED, V33, pS11, DOI 10.1007/s11606-018-4345-6
   Birgenheir DG, 2013, GEN HOSP PSYCHIAT, V35, P480, DOI 10.1016/j.genhosppsych.2013.03.019
   Cerimele JM, 2014, GEN HOSP PSYCHIAT, V36, P228, DOI 10.1016/j.genhosppsych.2013.11.004
   Colquhoun HL, 2017, IMPLEMENT SCI, V12, DOI 10.1186/s13012-017-0560-5
   Cook AJ, 2015, BEHAV RES THER, V73, P25, DOI 10.1016/j.brat.2015.07.003
   Crofford LJ, 2015, BEST PRACT RES CL RH, V29, P147, DOI 10.1016/j.berh.2015.04.027
   Edmond SN, 2019, JAMA PSYCHIAT, V76, P565, DOI 10.1001/jamapsychiatry.2019.0254
   Failde I, 2013, BMC PSYCHIATRY, V13, DOI 10.1186/1471-244X-13-112
   Fleischhacker WW, 2008, J CLIN PSYCHIAT, V69, P514, DOI 10.4088/JCP.v69n0401
   Flottorp SA, 2013, IMPLEMENT SCI, V8, DOI 10.1186/1748-5908-8-35
   Gatchel RJ, 2014, AM PSYCHOL, V69, P119, DOI 10.1037/a0035514
   Gilam G, 2020, NEURON, V107, P17, DOI 10.1016/j.neuron.2020.05.024
   Goldstein BI, 2009, J AFFECT DISORDERS, V117, P151, DOI 10.1016/j.jad.2009.01.011
   Goulet JL, 2016, PAIN, V157, P1696, DOI 10.1097/j.pain.0000000000000567
   Hooten WM, 2016, MAYO CLIN PROC, V91, P955, DOI 10.1016/j.mayocp.2016.04.029
   Kerns RD, 2011, TRANSL BEHAV MED, V1, P635, DOI 10.1007/s13142-011-0094-3
   Knaak Stephanie, 2017, Healthc Manage Forum, V30, P111, DOI 10.1177/0840470416679413
   Maallo AMS, 2021, NEUROSCI BIOBEHAV R, V127, P876, DOI 10.1016/j.neubiorev.2021.06.003
   Martins SS, 2011, DRUG ALCOHOL DEPEN, V119, P28, DOI 10.1016/j.drugalcdep.2011.05.010
   McClendon J, 2021, ARTHRIT CARE RES, V73, P11, DOI 10.1002/acr.24481
   Molloy R, 2023, J CLIN NURS, V32, P1662, DOI 10.1111/jocn.16151
   Nicholl BI, 2014, BMC PSYCHIATRY, V14, DOI 10.1186/s12888-014-0350-4
   Owen-Smith A, 2020, BMC PSYCHIATRY, V20, DOI 10.1186/s12888-020-2456-1
   Phillips KM, 2016, J REHABIL RES DEV, V53, P413, DOI 10.1682/JRRD.2014.05.0126
   Planner C, 2014, CURR PSYCHIAT REP, V16, DOI 10.1007/s11920-014-0458-8
   Preuss UW, 2021, MEDICINA-LITHUANIA, V57, DOI 10.3390/medicina57111256
   REGIER DA, 1990, JAMA-J AM MED ASSOC, V264, P2511
   Schoneboom BA, 2016, NURS OUTLOOK, V64, P459, DOI 10.1016/j.outlook.2016.05.010
   Taylor JLW, 2018, PAIN MANAG NURS, V19, P79, DOI 10.1016/j.pmn.2017.11.008
   Travaglini LE, 2020, J AFFECT DISORDERS, V277, P765, DOI 10.1016/j.jad.2020.08.069
   Travaglini LE, 2019, PSYCHIATR REHABIL J, V42, P229, DOI 10.1037/prj0000358
   Vadivelu N, 2017, OCHSNER J, V17, P173
   van Bokhoven MA, 2003, QUAL SAF HEALTH CARE, V12, P215, DOI 10.1136/qhc.12.3.215
NR 37
TC 0
Z9 0
U1 0
U2 0
PU WILEY
PI HOBOKEN
PA 111 RIVER ST, HOBOKEN 07030-5774, NJ USA
SN 0017-9124
EI 1475-6773
J9 HEALTH SERV RES
JI Health Serv. Res.
PD DEC
PY 2023
VL 58
IS 6
BP 1224
EP 1232
DI 10.1111/1475-6773.14221
EA SEP 2023
PG 9
WC Health Care Sciences & Services; Health Policy & Services
WE Science Citation Index Expanded (SCI-EXPANDED); Social Science Citation Index (SSCI)
SC Health Care Sciences & Services
GA X1KA9
UT WOS:001058172000001
PM 37667502
DA 2024-01-09
ER

PT J
AU Rosa, ACF
   Leao, ER
AF Ferreira Rosa, Ana Carolina
   Leao, Eliseth Ribeiro
TI Pain in the bipolar disorder: prevalence, characteristics and
   relationship with suicide risk
SO REVISTA LATINO-AMERICANA DE ENFERMAGEM
LA English
DT Article
DE Pain; Pain Management; Bipolar Disorder; Suicide; Nursing; Mental Health
ID SCALE; IMPACT
AB Objective: to know the prevalence and characteristics of pain, to verify how pain management has been carried out by the health services, and to correlate suicide risk with pain intensity in patients with bipolar disorder. Method: an observational study with a quantitative approach. The study included people with bipolar disorder assessed by the McGill-Reduced Pain Questionnaire, Body Diagram, Visual Numerical Scale, and the Suicidal Ideation Scale (Beck). Results: the sample of 60 participants was mainly composed of women with a mean age of 40 years old and a mean psychiatric treatment time of approximately 13 years. Of these, 83% reported feeling pain at the time of the interview. Half of the participants indicated that pain interferes with routine and 80% did not receive care in health institutions. The main descriptors that qualify the painful experience were as follows: painful, heavy and sensitive for the sensory descriptors, tiring and punishing in the affective category. Suicide attempt was reported by 57% of the participants. There was a correlation between suicide risk and pain intensity. Conclusion: pain presented a high prevalence. Suicide risk was identified in more than half of the participants. Pain intensity showed a significant correlation with suicide risk.
C1 [Ferreira Rosa, Ana Carolina; Leao, Eliseth Ribeiro] Fac Israelita Ciencias Saude Albert Einstein, Inst Israelita Ensino & Pesquisa Albert Einstein, Sao Paulo, SP, Brazil.
C3 Hospital Israelita Albert Einstein
RP Rosa, ACF (corresponding author), Fac Israelita Ciencias Saude Albert Einstein, Inst Israelita Ensino & Pesquisa Albert Einstein, Sao Paulo, SP, Brazil.
EM anacfr19@gmail.com
RI ; Leao, Eliseth/J-7143-2012
OI Rosa, Ana Carolina/0000-0001-6262-2145; Leao,
   Eliseth/0000-0003-0352-0549
CR ALMEIDA J. M. C., 2019, CAD SAUDE PUBLICA, V35, P1, DOI [10.1590/0102-311X00129519, DOI 10.1590/0102-311X00129519]
   AlmeidaFilho N, 1992, REV ABP APAL, V14, P93
   Altman DG., 1990, Practical statistics for medical research
   Amarante P, 2018, CIENC SAUDE COLETIVA, V23, P2067, DOI 10.1590/1413-81232018236.07082018
   [Anonymous], 2010, SINT IND SOC AN COND
   Bastos D, 2007, DOR REV SOC BRAS PSI, V10, P86
   BECK AT, 1979, J CONSULT CLIN PSYCH, V47, P343, DOI 10.1037/0022-006X.47.2.343
   Beck AT, 1997, BEHAV RES THER, V35, P1039, DOI 10.1016/S0005-7967(97)00073-9
   Bezerra S, 2017, REV BRAS PSIQUIATR, V39, P133, DOI 10.1590/1516-4446-2016-1982
   Bosaipo NB, 2020, TRANSTORNO BIPOLAR R, V50, P72
   Ciaramella A, 2017, PSYCHIAT QUART, V88, P687, DOI 10.1007/s11126-017-9489-8
   Corgozinho Marcelo Moreira, 2020, Rev. Bioét., V28, P249, DOI 10.1590/1983-80422020282386
   Cabral DMC, 2014, J PAIN, V15, P1081, DOI 10.1016/j.jpain.2014.07.001
   Cunha JA, MANUAL VERSAO PORTUG, P20011
   de Campos AG, 2019, PAIN REP, V4, DOI 10.1097/PR9.0000000000000792
   De Hert M, 2011, WORLD PSYCHIATRY, V10, P52, DOI 10.1002/j.2051-5545.2011.tb00014.x
   Elman I, 2011, ARCH GEN PSYCHIAT, V68, P12, DOI 10.1001/archgenpsychiatry.2010.174
   IBM Corp, 2015, IBM SPSS Statistics for Windows, Version 22.0
   Jones S, 2018, SOUTHAMPTON NIHR J L
   KESSLER RC, 1994, ARCH GEN PSYCHIAT, V51, P8
   Ferreira KASL, 2016, ARQ NEURO-PSIQUIAT, V74, P990, DOI [10.1590/0004-282x20160156, 10.1590/0004-282X20160156]
   Levorato CD, 2014, CIENC SAUDE COLETIVA, V19, P1263, DOI 10.1590/1413-81232014194.01242013
   Lovejoy TI, 2012, J PAIN, V13, P1250, DOI 10.1016/j.jpain.2012.09.011
   MELZACK R, 1987, PAIN, V30, P191, DOI 10.1016/0304-3959(87)91074-8
   Ministerio da Saude (BR), 2012, CONS NAC SAUD RES 46
   MirandaScippa A., 2020, MED INT MEX, V36, pS6
   Pimenta C A, 1996, Rev Esc Enferm USP, V30, P473
   Prado Marina Fernandes do, 2015, Saúde debate, V39, P320, DOI 10.5935/0103-1104.2015S005419
   R Core Team, 2018, R: A Language and Environment for Statistical Computing
   Rocha F., 2015, Rev Med Minas Gerais, V25, P590, DOI [10.5935/2238-3182.20150127, DOI 10.5935/2238-3182.20150127]
   Sociedade Brasileira para o Estudo da Dor, 2018, HOSP SEM DOR DIR IMP
   Stasinopoulos DM, 2007, J STAT SOFTW, V23
   Stroppa A, 2018, REV BRAS PSIQUIATR, V40, P238, DOI 10.1590/1516-4446-2017-2365
   Stubbs B, 2015, ACTA PSYCHIAT SCAND, V131, P75, DOI 10.1111/acps.12325
   World Health Organization, 2018, INT CLASSIFICATION D
NR 35
TC 0
Z9 0
U1 0
U2 5
PU UNIV SAO PAULO, ESCOLA DE ENFERMAGEM DE RIBEIRAO PRETO
PI RIBEIRAO PRETO
PA AV BANDEIRANTES, 3900, RIBEIRAO PRETO, SP 14040-902  A, BRAZIL
SN 1518-8345
J9 REV LAT-AM ENFERM
JI Rev. Latino-Am. Enfermagem
PY 2021
VL 29
AR e3463
DI 10.1590/1518-8345.4737.3463
PG 10
WC Nursing
WE Science Citation Index Expanded (SCI-EXPANDED); Social Science Citation Index (SSCI)
SC Nursing
GA TD6MQ
UT WOS:000669438900001
PM 34190952
OA Green Published, gold
DA 2024-01-09
ER

PT J
AU Bialer, M
AF Bialer, Meir
TI Why are antiepileptic drugs used for nonepileptic conditions?
SO EPILEPSIA
LA English
DT Article
DE Antiepileptic drugs; Epilepsy; Nonepileptic CNS disorders; Bipolar
   disorder; Neuropathic pain
ID RELEASE CARBAMAZEPINE CAPSULES; NEUROPATHIC PAIN; DOUBLE-BLIND; BIPOLAR
   DISORDER; EXTENDED-RELEASE; EMERGING DRUGS; PLACEBO; ANTICONVULSANTS;
   MULTICENTER; MONOTHERAPY
AB Antiepileptic drugs (AEDs) are used to treat various nonepileptic central nervous system (CNS) disorders, both in neurology and psychiatry. Most AEDs have multiple mechanisms of action (MOAs), which include modulation of gamma-aminobutyric acid (GABA)ergic and glutamatergic neurotransmission, and alteration of voltage-gated ion channels or intracellular signaling pathways. These MOAs may explain the efficacy of AEDs in the treatment of bipolar disorder and neuropathic pain. Bipolar disorder and epilepsy have some common features, such as their episodic nature and associated kindling phenomena, which led to the regulatory approval and use of the AEDs carbamazepine (CBZ), valproic acid (VPA), and lamotrigine (LTG) in the treatment of bipolar disorder. A major limitation for the development of drugs with improved mood-stabilizing activity is the lack of knowledge on the mechanism of treatment for bipolar disorder. In contrast to epilepsy, no animal models in bipolar disorder are universally accepted and no model is able to exhibit the characteristic mood swings. Although most AEDs have now been investigated for their mood-stabilizing effects, only three (e.g., VPA, CBZ, and LTG) demonstrated clinical efficacy in patients. This suggests that the mechanism of drug action in mood disorder and in epilepsy only partially overlaps. Peripheral nerve damage leads to the initiation of cellular and molecular changes in the nervous system resulting in ectopic, repetitive firing perceived as chronic pain. Epileptic seizures are also characterized by hyperexcitability of neurons in the brain. The spontaneous electrogenesis in neuropathic pain has similarities to that of epilepsy. Alteration in sodium channels expression suggests that the mechanism underlying epileptic hyperexcitability may be similar to those underlying neuropathic pain. The AEDs gabapentin (GBP) and pregabalin (PGB) have become the mainstay of treatment for various neuropathic pain syndromes, owing to their ability to inhibit neuronal hyperactivity along the pain pathways. One explanation for how GBP and PGB relieve neuropathic pain is that they bind selectively to the Ca+2-channel subunit alpha 2-delta in muscle tissue and brain. With 16 new AEDs having entered the market since 1990 the antiepileptic market is crowded. Consequently, epilepsy alone is not attractive in 2012 to the pharmaceutical industry, even though the clinical needs of refractory epilepsy remain unmet. Due to this situation, the future design of new AEDs must also include a potential in nonepileptic CNS disorders, such as bipolar disorder and neuropathic pain. The global market size of each of these two indications is similar to that of epilepsy, whereas they both currently have fewer approved drugs for treatment than epilepsy. Therefore, a new AED with additional approved indications in bipolar disorder and neuropathic pain might have a potential market size three times larger than that of epilepsy alone.
C1 Hebrew Univ Jerusalem, Fac Med, Sch Pharm, Inst Drug Res, Jerusalem, Israel.
C3 Hebrew University of Jerusalem
RP Bialer, M (corresponding author), Hebrew Univ Jerusalem, Fac Med, Sch Pharm, Inst Drug Res, Jerusalem, Israel.
EM bialer@md.huji.ac.il
FU BioAvenir; CTS Chemicals; Desitin; Janssen-Cilag; Lundbeck; Rekah;
   Sepracor; Tombotech; UCB Pharma; Upsher Smith
FX Dr. Meir Bialer has received in the last 3 years speakers or consultancy
   fees from BioAvenir, CTS Chemicals, Desitin, Janssen-Cilag, Lundbeck,
   Rekah, Sepracor, Tombotech, UCB Pharma, and Upsher Smith. Dr. Meir
   Bialer has been involved in the design and development of new
   antiepileptics and CNS drugs as well as new formulations of existing
   drugs. I confirm that I have read the Journal's position on issues
   involved in ethical publication and affirm that this report is
   consistent with those guidelines.
CR [Anonymous], COCHRANE DATABASE SY
   [Anonymous], COCHRANE DATABASE SY
   Belmaker RH, 2004, NEW ENGL J MED, V351, P476, DOI 10.1056/NEJMra035354
   BERRIDGE MJ, 1989, CELL, V59, P411, DOI 10.1016/0092-8674(89)90026-3
   Bersudsky Y, 2010, BIPOLAR DISORD, V12, P376, DOI 10.1111/j.1399-5618.2010.00828.x
   BIALER M, 1991, CLIN PHARMACOKINET, V20, P114, DOI 10.2165/00003088-199120020-00003
   Bialer M, 2007, NEUROTHERAPEUTICS, V4, P130, DOI 10.1016/j.nurt.2006.11.007
   Bialer M, 2010, EPILEPSY RES, V92, P89, DOI 10.1016/j.eplepsyres.2010.09.001
   Bialer M, 2010, NAT REV DRUG DISCOV, V9, P68, DOI 10.1038/nrd2997
   Blackburn-Munro G, 2005, CURR PHARM DESIGN, V11, P2961, DOI 10.2174/1381612054865000
   Bowden CL, 2006, J CLIN PSYCHIAT, V67, P1501, DOI 10.4088/JCP.v67n1003
   BOWDEN CL, 1994, JAMA-J AM MED ASSOC, V271, P918, DOI 10.1001/jama.271.12.918
   Bril V, 2011, NEUROLOGY, V76, P1758, DOI 10.1212/WNL.0b013e3182166ebe
   Calabrese JR, 1999, J CLIN PSYCHIAT, V60, P79, DOI 10.4088/JCP.v60n0203
   Carney S, 2003, LANCET, V361, P799
   Chen G, 1999, J NEUROCHEM, V72, P1327, DOI 10.1046/j.1471-4159.2000.0721327.x
   Devor M., 2006, WALL MELZACKS TXB PA, P905
   Devor M, 2009, PAIN, V145, P259, DOI 10.1016/j.pain.2009.05.027
   Finnerup NB, 2005, PAIN, V118, P289, DOI 10.1016/j.pain.2005.08.013
   Galit S, 2007, PHARMACOL REP, V59, P402
   Garnett WR, 2002, ANTIEPILEPTIC DRUGS, P380
   Gilron I, 2007, EXPERT OPIN EMERG DR, V12, P113, DOI 10.1517/14728214.12.1.113
   Goodyear-Smith F, 2009, CLIN J PAIN, V25, P528, DOI 10.1097/AJP.0b013e318197d4cc
   Grunze HCR, 2010, J MENT HEALTH, V19, P127, DOI 10.3109/09638230903469186
   Kaufman KR, 2011, EPILEPSY BEHAV, V21, P1, DOI 10.1016/j.yebeh.2011.03.011
   Kaufmann D, 2010, NEUROPHARMACOLOGY, V58, P1228, DOI 10.1016/j.neuropharm.2010.03.004
   Landmark CJ, 2008, CNS DRUGS, V22, P27
   Loscher W, 2002, ANTIEPILEPTIC DRUGS, P767
   Macdonald KJ, 2002, CNS DRUGS, V16, P549, DOI 10.2165/00023210-200216080-00004
   Machado-Vieira R, 2004, PROG NEURO-PSYCHOPH, V28, P209, DOI 10.1016/j.pnpbp.2003.10.015
   Mackey C, 2010, NAT REV DRUG DISCOV, V9, P265, DOI 10.1038/nrd3076
   Mantegazza M, 2010, LANCET NEUROL, V9, P413, DOI 10.1016/S1474-4422(10)70059-4
   Margineanu DG, 2011, EPILEPSY RES, V50, P71
   MCQUAY H, 1995, BRIT MED J, V311, P1047, DOI 10.1136/bmj.311.7012.1047
   Moore RA, 2011, COCHRANE DB SYST REV, DOI 10.1002/14651858.CD007938.pub2
   Moore RA, 2009, COCHRANE DB SYST REV, V23
   MUKHERJEE S, 1994, AM J PSYCHIAT, V151, P169
   Nalivaeva NN, 2009, TRENDS PHARMACOL SCI, V30, P509, DOI 10.1016/j.tips.2009.07.002
   Pan HL, 1999, J PHARMACOL EXP THER, V288, P1026
   Post RM, 1996, MOL NEUROBIOL, V13, P33, DOI 10.1007/BF02740751
   Post RM, 2004, CLIN EEG NEUROSCI, V35, P14, DOI 10.1177/155005940403500108
   Rogawski MA, 2004, NAT MED, V10, P685, DOI 10.1038/nm1074
   Shaltiel G, 2004, BIOL PSYCHIAT, V56, P868, DOI 10.1016/j.biopsych.2004.08.027
   Souppart C, 2008, J CLIN PHARMACOL, V48, P563, DOI 10.1177/0091270007313323
   Supuran CT, 2012, EXPERT OPIN EMERG DR, V17, P11, DOI 10.1517/14728214.2012.664132
   Taylor CP, 2009, PAIN, V142, P13, DOI 10.1016/j.pain.2008.11.019
   Todorovic SM, 2003, BRIT J PHARMACOL, V140, P255, DOI 10.1038/sj.bjp.0705434
   Weisler RH, 2005, J CLIN PSYCHIAT, V66, P323, DOI 10.4088/JCP.v66n0308
   Weisler RH, 2004, J CLIN PSYCHIAT, V65, P478
   Weisler RH, 2006, CNS SPECTRUMS, V11, P788, DOI 10.1017/S1092852900014917
   Williams RSB, 2002, NATURE, V417, P292, DOI 10.1038/417292a
   Yang RH, 2009, PAIN, V143, P48, DOI 10.1016/j.pain.2009.01.020
   Yogeeswari P, 2007, EXPERT OPIN DRUG DIS, V2, P169, DOI 10.1517/17460441.2.2.169
NR 53
TC 119
Z9 136
U1 1
U2 28
PU WILEY
PI HOBOKEN
PA 111 RIVER ST, HOBOKEN 07030-5774, NJ USA
SN 0013-9580
EI 1528-1167
J9 EPILEPSIA
JI Epilepsia
PD DEC
PY 2012
VL 53
SU 7
SI SI
BP 26
EP 33
DI 10.1111/j.1528-1167.2012.03712.x
PG 8
WC Clinical Neurology
WE Science Citation Index Expanded (SCI-EXPANDED)
SC Neurosciences & Neurology
GA 038TR
UT WOS:000311197500005
PM 23153207
OA Bronze
DA 2024-01-09
ER

PT J
AU Abplanalp, SJ
   Mueser, KT
   Fulford, D
AF Abplanalp, Samuel J.
   Mueser, Kim T.
   Fulford, Daniel
TI The role of physical pain in global functioning of people with serious
   mental illness
SO SCHIZOPHRENIA RESEARCH
LA English
DT Article
DE Schizophrenia; Major depression; Bipolar disorder; Pain; Functioning
ID MAJOR DEPRESSIVE DISORDER; QUALITY-OF-LIFE; BIPOLAR DISORDER;
   OLDER-ADULTS; SCHIZOPHRENIA; SCALE; ASSOCIATION; INTERFERENCE;
   METAANALYSIS; PREVALENCE
AB While people with serious mental illness (SMI) endorse clinical pain at rates on par or exceeding those in the general population, the association between pain and functioning remains unclear. In this paper we present data on the cross-sectional association between clinical pain and global functioning in a large, mixed diagnostic sample of people with SMI. Eight-hundred ninety-eight people diagnosed with bipolar disorder, major depressive disorder, or schizophrenia were administered the Global Assessment Scale and the 12-item Short Form Survey, which includes an assessment of the extent to which the experience of pain interfered with daily activities over the past month. People with major depressive disorder reported higher pain interference than those with schizophrenia and bipolar disorder. The presence of physical health conditions and psychiatric symptoms were also assessed. After controlling for age, gender, psychiatric symptoms, education level, and physical health problems, pain interference in the past month was associated with significantly lower global functioning. The findings suggest that the experience of pain is associated with poorer global functioning across major SMI diagnoses. Moreover, the impact of pain in global functioning appears independent of physical health problems, and thus may warrant routine screening from mental health providers. (c) 2020 Elsevier B.V. All rights reserved.
C1 [Abplanalp, Samuel J.; Mueser, Kim T.; Fulford, Daniel] Boston Univ, Coll Hlth & Rehabil Sci, Sargent Coll, 635 Commonwealth Ave, Boston, MA 02215 USA.
   [Mueser, Kim T.; Fulford, Daniel] Boston Univ, Dept Psychol & Brain Sci, 64 Cummington Mall, Boston, MA 02215 USA.
   [Mueser, Kim T.] Boston Univ, Ctr Psychiat Rehabil, 940 Commonwealth Ave, West Boston, MA 02215 USA.
   [Mueser, Kim T.; Fulford, Daniel] Boston Univ, Dept Occupat Therapy, 635 Commonwealth Ave, Boston, MA 02215 USA.
C3 Boston University; Boston University; Boston University; Boston
   University
RP Abplanalp, SJ (corresponding author), Boston Univ, Coll Hlth & Rehabil Sci, Sargent Coll, 635 Commonwealth Ave, Boston, MA 02215 USA.
EM samabp@bu.edu
OI Abplanalp, Samuel/0000-0003-2894-5607
FU National Institutes of Health [R01-MH50094-03S2, P50-MH43703,
   R01-MH48103-05, P50-MH51410-02, R24-MH54446-05, R01-MH52872]; Department
   of Veterans Affairs, Health Services Development and Research Service
   [CSP-706-D]
FX This research was supported by National Institutes of Health grants
   R01-MH50094-03S2 (S. Rosenberg, Ph.D.), P50-MH43703 (D. Steinwachs,
   Ph.D.), R01-MH48103-05 (M. Swartz, M.D.), P50-MH51410-02 (M. Swartz,
   M.D.), R24-MH54446-05 (S. Woods, M.D.), R01-MH52872 (S. Essock, Ph.D.),
   and Department of Veterans Affairs, Health Services Development and
   Research Service, through program 824 funds and the Cooperative Studies
   Program (CSP-706-D) (M. Butterfield, M.D.).
CR Arola HM, 2010, EUR J PAIN, V14, P966, DOI 10.1016/j.ejpain.2010.02.012
   Bair MJ, 2003, ARCH INTERN MED, V163, P2433, DOI 10.1001/archinte.163.20.2433
   Barbour KE, 2016, MMWR-MORBID MORTAL W, V65, P524, DOI 10.15585/mmwr.mm6539a2
   Brooks JM, 2018, PSYCHIATR REHABIL J, V41, P224, DOI 10.1037/prj0000316
   Coplan PM, 2004, J PAIN, V5, P344, DOI 10.1016/j.jpain.2004.06.001
   Correll CU, 2017, WORLD PSYCHIATRY, V16, P163, DOI 10.1002/wps.20420
   Cradock J, 2001, J BEHAV HEALTH SER R, V28, P456, DOI 10.1007/BF02287775
   De Vita MJ, 2018, JAMA PSYCHIAT, V75, P1118, DOI 10.1001/jamapsychiatry.2018.2503
   Ditre JW, 2017, COGN BEHAV THERAPY, V46, P339, DOI 10.1080/16506073.2016.1256347
   Dueñas M, 2016, J PAIN RES, V9, P457, DOI 10.2147/JPR.S105892
   Elman I, 2011, ARCH GEN PSYCHIAT, V68, P12, DOI 10.1001/archgenpsychiatry.2010.174
   ENDICOTT J, 1976, ARCH GEN PSYCHIAT, V33, P766
   First M.B., 2016, SCID-5-CV: Structured clinical interview for DSM-5 disorders: Clinician version
   Fond G, 2018, PROG NEURO-PSYCHOPH, V85, P62, DOI 10.1016/j.pnpbp.2018.04.007
   Franzen MD, 1997, ARCH CLIN NEUROPSYCH, V12, P711, DOI 10.1016/S0887-6177(97)00046-2
   Gardner-Sood P, 2015, PSYCHOL MED, V45, P2619, DOI 10.1017/S0033291715000562
   Hawker GA, 2011, ARTHRIT CARE RES, V63, pS240, DOI 10.1002/acr.20543
   Hengstebeck E, 2017, SCAND J PAIN, V17, P397, DOI 10.1016/j.sjpain.2017.09.021
   Hoffman DL, 2010, PAIN, V149, P194, DOI 10.1016/j.pain.2009.09.017
   Jefferis BJ, 2011, SOC SCI MED, V73, P1627, DOI 10.1016/j.socscimed.2011.09.029
   Karayannis NV, 2019, ANN BEHAV MED, V53, P65, DOI 10.1093/abm/kay017
   Keogh E, 2001, PSYCHOPHYSIOLOGY, V38, P886, DOI 10.1111/1469-8986.3860886
   Knaak Stephanie, 2017, Healthc Manage Forum, V30, P111, DOI 10.1177/0840470416679413
   Kroenke K, 2010, J PAIN SYMPTOM MANAG, V40, P327, DOI 10.1016/j.jpainsymman.2009.12.023
   Lu W, 2008, PSYCHIAT SERV, V59, P1018, DOI 10.1176/appi.ps.59.9.1018
   LUKOFF D, 1986, SCHIZOPHRENIA BULL, V12, P578, DOI 10.1093/schbul/12.4.578
   LURIE N, 1992, HOSP COMMUNITY PSYCH, V43, P69
   Miller CJ, 2013, J AFFECT DISORDERS, V146, P100, DOI 10.1016/j.jad.2012.08.045
   Molton IR, 2014, AM PSYCHOL, V69, P197, DOI 10.1037/a0035794
   Mueser KT, 2004, SCHIZOPHRENIA BULL, V30, P45, DOI 10.1093/oxfordjournals.schbul.a007067
   Okifuji A, 2015, J PAIN RES, V8, P399, DOI 10.2147/JPR.S55598
   Peat G, 2004, PAIN, V112, P397, DOI 10.1016/j.pain.2004.09.029
   Polatin Peter B, 2004, Spine J, V4, P436, DOI 10.1016/j.spinee.2004.01.012
   Putzke JD, 2002, PAIN, V100, P231, DOI 10.1016/S0304-3959(02)00069-6
   Ratcliffe GE, 2008, CLIN J PAIN, V24, P204, DOI 10.1097/AJP.0b013e31815ca2a3
   REGIER DA, 1990, JAMA-J AM MED ASSOC, V264, P2511
   Rosenberg SD, 1998, AM J PSYCHIAT, V155, P232
   Rosenberg SD, 2001, COMPR PSYCHIAT, V42, P263, DOI 10.1053/comp.2001.24576
   Rosenberg SD, 2007, PSYCHIAT SERV, V58, P245, DOI 10.1176/appi.ps.58.2.245
   Silver H, 2003, AM J PSYCHIAT, V160, P1809, DOI 10.1176/appi.ajp.160.10.1809
   Simon GE, 2006, ARCH GEN PSYCHIAT, V63, P824, DOI 10.1001/archpsyc.63.7.824
   Stubbs B, 2015, ACTA PSYCHIAT SCAND, V131, P75, DOI 10.1111/acps.12325
   Stubbs B, 2017, SCHIZOPHRENIA BULL, V43, P536, DOI 10.1093/schbul/sbw111
   Stubbs B, 2015, PSYCHIAT RES, V230, P585, DOI 10.1016/j.psychres.2015.10.008
   Stubbs B, 2015, PAIN, V156, P2121, DOI 10.1097/j.pain.0000000000000304
   Stubbs B, 2014, SCHIZOPHR RES, V160, P1, DOI 10.1016/j.schres.2014.10.017
   Swanson CL, 1998, BIOL PSYCHIAT, V44, P739, DOI 10.1016/S0006-3223(98)00046-8
   Thomas E, 2004, PAIN, V110, P361, DOI 10.1016/j.pain.2004.04.017
   Thompson T, 2017, J PAIN, V18, P499, DOI 10.1016/j.jpain.2016.11.009
   Vancampfort D, 2016, WORLD PSYCHIATRY, V15, P166, DOI 10.1002/wps.20309
   Ware JE, 1996, MED CARE, V34, P220, DOI 10.1097/00005650-199603000-00003
   YOUNG RC, 1978, BRIT J PSYCHIAT, V133, P429, DOI 10.1192/bjp.133.5.429
NR 52
TC 2
Z9 4
U1 0
U2 3
PU ELSEVIER
PI AMSTERDAM
PA RADARWEG 29, 1043 NX AMSTERDAM, NETHERLANDS
SN 0920-9964
EI 1573-2509
J9 SCHIZOPHR RES
JI Schizophr. Res.
PD AUG
PY 2020
VL 222
BP 423
EP 428
DI 10.1016/j.schres.2020.03.062
PG 6
WC Psychiatry
WE Science Citation Index Expanded (SCI-EXPANDED); Social Science Citation Index (SSCI)
SC Psychiatry
GA OD4XG
UT WOS:000579854800051
PM 32499163
DA 2024-01-09
ER

PT J
AU Kim, DJ
   Mirmina, J
   Narine, S
   Wachtel, J
   Carbajal, JM
   Fox, H
   Cáceda, R
AF Kim, Diane J.
   Mirmina, Julianne
   Narine, Serah
   Wachtel, Jonathan
   Carbajal, Jessica M.
   Fox, Helen
   Caceda, Ricardo
TI Altered physical pain processing in different psychiatric conditions
SO NEUROSCIENCE AND BIOBEHAVIORAL REVIEWS
LA English
DT Article
DE Pain perception; Experimental pain; Depression; Schizophrenia; PTSD
ID POSTTRAUMATIC-STRESS-DISORDER; MAJOR DEPRESSIVE DISORDER; INTERNATIONAL
   DIAGNOSTIC INTERVIEW; LOW-BACK-PAIN; HEAT PAIN; PSYCHOLOGICAL PAIN;
   BIPOLAR DISORDER; BRAIN RESPONSE; CLINICAL PAIN; PERCEPTION
AB Several reports indicate either increased or decreased pain sensitivity associated with psychiatric disorders. Chronic pain is highly prevalent in many of these conditions. We reviewed the literature regarding experimental pain sensitivity in patients with major depression, bipolar disorder, posttraumatic stress disorder (PTSD), generalized anxiety disorder, panic disorder, obsessive-compulsive disorder and schizophrenia. Electronic searches were performed to identify studies comparing experimental pain in patients with these conditions and controls. Across 31 depression studies, reduced pain threshold was noted except for ischemic stimuli, where increased pain tolerance and elevated sensitivity to ischemic pain was observed. A more pervasive pattern of low pain sensitivity was found across 20 schizophrenia studies. The majority of PTSD studies (n = 20) showed no significant differences compared with controls. The limited number of bipolar disorder (n = 4) and anxiety (n = 9) studies precluded identification of clear trends. Wide data variability was observed. Awareness of psychiatric patients' pain perception abnormalities is needed for active screening and addressing physical comorbidities, in order to enhance quality of life, life expectancy and mental health.
C1 [Kim, Diane J.; Mirmina, Julianne; Narine, Serah; Wachtel, Jonathan; Carbajal, Jessica M.; Fox, Helen; Caceda, Ricardo] SUNY Stony Brook, Dept Psychiat & Behav Sci, HSC T-10-041N, Stony Brook, NY 11794 USA.
   [Caceda, Ricardo] Northport Vet Affairs Med Ctr, Psychiat Serv, Northport, NY USA.
C3 State University of New York (SUNY) System; State University of New York
   (SUNY) Stony Brook
RP Cáceda, R (corresponding author), SUNY Stony Brook, Dept Psychiat & Behav Sci, HSC T-10-041N, Stony Brook, NY 11794 USA.
EM ricardo.caceda@stonybrookmedicine.edu
OI Fox, Helen/0000-0002-3607-439X
FU Deparment of Psychiatry and Behvioral Sciences at Stony Brook University
FX This work was partially funded by the Deparment of Psychiatry and
   Behvioral Sciences at Stony Brook University. No funding source had any
   role in study design, in the collection, analysis and interpretation of
   data, in the writing of the report, and in the decision to submit the
   article for publication.
CR ADLER G, 1993, BIOL PSYCHIAT, V34, P687, DOI 10.1016/0006-3223(93)90041-B
   ALBUS M, 1982, PSYCHIAT RES, V6, P361, DOI 10.1016/0165-1781(82)90026-9
   [Anonymous], 2000, J KOREAN NEUROPSYCHI
   Arnow BA, 2006, PSYCHOSOM MED, V68, P262, DOI 10.1097/01.psy.0000204851.15499.fc
   ARNTZ A, 1991, BEHAV RES THER, V29, P41, DOI 10.1016/S0005-7967(09)80006-5
   Asmundson GJG, 2009, DEPRESS ANXIETY, V26, P888, DOI 10.1002/da.20600
   Atik L, 2007, ACTA NEUROPSYCHIATR, V19, P284, DOI 10.1111/j.1601-5215.2007.00193.x
   Bär KJ, 2007, BIOL PSYCHIAT, V62, P1281, DOI 10.1016/j.biopsych.2007.02.011
   Bär KJ, 2011, J CLIN PSYCHOPHARM, V31, P103, DOI 10.1097/JCP.0b013e3182046797
   Bair MJ, 2003, ARCH INTERN MED, V163, P2433, DOI 10.1001/archinte.163.20.2433
   Bär KJ, 2005, PAIN, V117, P97, DOI 10.1016/j.pain.2005.05.016
   Bär KJ, 2003, J PSYCHIATR RES, V37, P345, DOI 10.1016/S0022-3956(03)00051-7
   Bear M.F., 2016, BRAIN MECH EMOTION N, V4th, P615
   Blumensohn R, 2002, J NERV MENT DIS, V190, P481, DOI 10.1097/00005053-200207000-00011
   Boettger MK, 2013, PSYCHOSOM MED, V75, P281, DOI 10.1097/PSY.0b013e3182881a9c
   Boettger MK, 2010, PAIN, V149, P130, DOI 10.1016/j.pain.2010.01.022
   Bouaziz N, 2017, PSYCHIAT RES, V254, P275, DOI 10.1016/j.psychres.2017.04.045
   Cáceda R, 2017, PSYCHOTHER PSYCHOSOM, V86, P116, DOI 10.1159/000450713
   Campbell LC, 2003, BIOL PSYCHIAT, V54, P399, DOI 10.1016/S0006-3223(03)00545-6
   Cervero F, 1999, LANCET, V353, P2145, DOI 10.1016/S0140-6736(99)01306-9
   Chapman WP, 1944, PSYCHOSOM MED, V6, P252, DOI 10.1097/00006842-194407000-00008
   Chiappelli J, 2018, SCHIZOPHRENIA BULL, V44, P886, DOI 10.1093/schbul/sbx133
   Conejero I, 2018, CURR PSYCHIAT REP, V20, DOI 10.1007/s11920-018-0893-z
   DAVIS GC, 1979, AM J PSYCHIAT, V136, P1148
   de Heer EW, 2014, PLOS ONE, V9, DOI 10.1371/journal.pone.0106907
   De Hert M, 2011, WORLD PSYCHIATRY, V10, P52, DOI 10.1002/j.2051-5545.2011.tb00014.x
   de la Fuente-Sandoval C, 2012, J PSYCHIATR RES, V46, P128, DOI 10.1016/j.jpsychires.2011.09.008
   de la Fuente-Sandoval C, 2010, PSYCHIAT RES-NEUROIM, V183, P99, DOI 10.1016/j.pscychresns.2010.05.003
   Defrin R, 2008, PAIN, V138, P450, DOI 10.1016/j.pain.2008.05.006
   Defrin R, 2017, J PAIN, V18, P1, DOI 10.1016/j.jpain.2016.09.005
   Defrin R, 2015, J PAIN, V16, P961, DOI 10.1016/j.jpain.2015.06.010
   Dersh J, 2002, PSYCHOSOM MED, V64, P773, DOI 10.1097/01.PSY.0000024232.11538.54
   Dickens C, 2003, PSYCHOSOM MED, V65, P369, DOI 10.1097/01.PSY.0000041622.69462.06
   Diener C, 2012, NEUROIMAGE, V61, P677, DOI 10.1016/j.neuroimage.2012.04.005
   Diener SJ, 2012, J AFFECT DISORDERS, V136, P1247, DOI 10.1016/j.jad.2011.06.013
   Ducasse D, 2017, J CLIN PSYCHIAT
   Dunne-Proctor RL, 2016, CLIN J PAIN, V32, P645, DOI 10.1097/AJP.0000000000000309
   DWORKIN RH, 1995, PSYCHIAT RES, V56, P173, DOI 10.1016/0165-1781(95)02501-7
   DWORKIN RH, 1993, MOTIV EMOTION, V17, P245
   Eccleston C, 1999, PSYCHOL BULL, V125, P356, DOI 10.1037/0033-2909.125.3.356
   Ehnvall A, 2009, ACTA PSYCHIAT SCAND, V119, P375, DOI 10.1111/j.1600-0447.2008.01316.x
   Elman I, 2018, TRANSL PSYCHIAT, V8, DOI 10.1038/s41398-018-0292-6
   Euteneuer F, 2011, J AFFECT DISORDERS, V131, P143, DOI 10.1016/j.jad.2010.11.017
   Fillingim RB, 1999, PAIN, V83, P419, DOI 10.1016/S0304-3959(99)00128-1
   First MB, 2016, STRUCTURED CLIN INTE
   FISHBAIN DA, 1982, ANN EMERG MED, V11, P630, DOI 10.1016/S0196-0644(82)80210-2
   Gatchel RJ, 2004, AM PSYCHOL, V59, P795, DOI 10.1037/0003-066X.59.8.795
   Gerrits MMJG, 2014, PAIN, V155, P53, DOI 10.1016/j.pain.2013.09.005
   Gerrits MMJG, 2012, PAIN, V153, P429, DOI 10.1016/j.pain.2011.11.001
   Geuze E, 2007, ARCH GEN PSYCHIAT, V64, P76, DOI 10.1001/archpsyc.64.1.76
   Girard M, 2011, CLIN J PAIN, V27, P790, DOI 10.1097/AJP.0b013e31821d904c
   Goldman MB, 2007, NEUROPSYCHOPHARMACOL, V32, P1611, DOI 10.1038/sj.npp.1301282
   Gómez-Pérez L, 2013, CLIN J PAIN, V29, P425, DOI 10.1097/AJP.0b013e31825e454e
   Gondo M, 2012, NEUROIMAGE, V63, P1011, DOI 10.1016/j.neuroimage.2012.07.025
   Graff-Guerrero A, 2008, J AFFECT DISORDERS, V107, P161, DOI 10.1016/j.jad.2007.08.021
   GUIEU R, 1994, BRIT J PSYCHIAT, V164, P253, DOI 10.1192/bjp.164.2.253
   Hall KRL, 1954, BRIT J MED PSYCHOL, V27, P48, DOI 10.1111/j.2044-8341.1954.tb00848.x
   Harvold M, 2018, CLIN J PAIN, V34, P22, DOI 10.1097/AJP.0000000000000505
   Hennings A, 2012, CLIN J PAIN, V28, P782, DOI 10.1097/AJP.0b013e318243e2d1
   Jenewein J, 2016, J PAIN, V17, P1325, DOI 10.1016/j.jpain.2016.09.002
   Jochum T, 2006, PSYCHIAT RES, V142, P151, DOI 10.1016/j.psychres.2005.09.004
   Jones Allan, 2002, J Am Med Womens Assoc (1972), V57, P91
   KANE EM, 1971, J ABNORM PSYCHOL, V77, P52, DOI 10.1037/h0030502
   Keane TM, 2006, ANNU REV CLIN PSYCHO, V2, P161, DOI 10.1146/annurev.clinpsy.2.022305.095305
   Kessler RC, 2004, INT J METH PSYCH RES, V13, P93, DOI 10.1002/mpr.168
   Klauenberg S, 2008, PAIN, V140, P332, DOI 10.1016/j.pain.2008.09.003
   KNORRING LV, 1974, ACTA PSYCHIAT SCAND, P109
   KNORRING LV, 1974, ACTA PSYCHIAT SCAND, P121
   KOPP M, 1989, INT J PSYCHOPHYSIOL, V7, P65, DOI 10.1016/0167-8760(89)90032-9
   Kraus A, 2009, PAIN, V143, P179, DOI 10.1016/j.pain.2008.12.018
   Kuritzky A, 1999, CEPHALALGIA, V19, P725, DOI 10.1046/j.1468-2982.1999.019008725.x
   LAUTENBACHER S, 1994, J PSYCHIAT RES, V28, P109, DOI 10.1016/0022-3956(94)90023-X
   LAUTENBACHER S, 1994, PSYCHOSOM MED, V56, P345, DOI 10.1097/00006842-199407000-00010
   Lautenbacher S, 1999, PSYCHOSOM MED, V61, P822, DOI 10.1097/00006842-199911000-00015
   Lehner M, 2010, ACTA NEUROBIOL EXP, V70, P56
   Lévesque M, 2012, PAIN MED, V13, P1571, DOI 10.1111/j.1526-4637.2012.01505.x
   López-Solà M, 2010, NEUROPSYCHOPHARMACOL, V35, P2305, DOI 10.1038/npp.2010.108
   Lorenz J, 2003, BRAIN, V126, P1079, DOI 10.1093/brain/awg102
   MALOW RM, 1987, J ABNORM PSYCHOL, V96, P184, DOI 10.1037/0021-843X.96.3.184
   Marazziti D, 1998, INT J NEUROPSYCHOPH, V1, P45, DOI 10.1017/S1461145798001047
   Marchand S, 2008, RHEUM DIS CLIN N AM, V34, P285, DOI 10.1016/j.rdc.2008.04.003
   Marsala SZ, 2015, J NEUROL SCI, V357, P19, DOI 10.1016/j.jns.2015.06.051
   Mee S, 2006, J PSYCHIATR RES, V40, P680, DOI 10.1016/j.jpsychires.2006.03.003
   MENSE S, 1974, BRAIN RES, V72, P305, DOI 10.1016/0006-8993(74)90870-1
   MERSKEY H, 1965, J PSYCHOSOM RES, V8, P405, DOI 10.1016/0022-3999(65)90083-8
   Mialet JP, 1996, PSYCHOL MED, V26, P1009, DOI 10.1017/S0033291700035339
   Mickleborough MJS, 2011, J PSYCHIATR NEUROSCI, V36, P6, DOI 10.1503/jpn.080188
   Minichino A, 2016, BIPOLAR DISORD, V18, P591, DOI 10.1111/bdi.12439
   MIRON D, 1989, PAIN, V39, P345, DOI 10.1016/0304-3959(89)90048-1
   Moeller-Bertram T, 2014, PAIN MED, V15, P762, DOI 10.1111/pme.12424
   Moeller-Bertram T, 2012, NEUROPHARMACOLOGY, V62, P586, DOI 10.1016/j.neuropharm.2011.04.028
   Mostoufi S, 2014, ANN GEN PSYCHIATR, V13, DOI 10.1186/s12991-014-0031-1
   Muhtz C, 2013, PAIN MED, V14, P498, DOI 10.1111/j.1526-4637.2012.01514.x
   Murthy BM, 2004, INJURY, V35, P1192, DOI 10.1016/j.injury.2003.08.011
   Nielsen J, 2015, ACTA NEUROPSYCHIATR, V27, P106, DOI 10.1017/neu.2014.41
   Normand E, 2011, J CLIN PSYCHIAT, V72, P219, DOI 10.4088/JCP.08m04969blu
   OLESON TD, 1980, BRAIN RES, V194, P79, DOI 10.1016/0006-8993(80)91320-7
   Orbach I, 1996, DEATH STUD, V20, P327, DOI 10.1080/07481189608252786
   Otto M.W., 1989, J NERV MENT DIS
   Paquet A, 2019, EUR J PSYCHIAT, V33, P63, DOI 10.1016/j.ejpsy.2019.02.002
   Piñerua-Shuhaibar L, 1999, J AFFECT DISORDERS, V56, P119, DOI 10.1016/S0165-0327(99)00051-8
   PITMAN RK, 1990, ARCH GEN PSYCHIAT, V47, P541
   Pizzagalli D.A, 2021, NEUROPSYCHOPHARMACOL
   Potvin S, 2008, PAIN, V138, P70, DOI 10.1016/j.pain.2007.11.007
   Rajmohan V, 2007, Indian J Psychiatry, V49, P132, DOI 10.4103/0019-5545.33264
   Retamero C., 2012, GEN HOSP PSYCHIAT, V34, P211
   Rhudy JL, 2000, PAIN, V84, P65, DOI 10.1016/S0304-3959(99)00183-9
   ROBINS LN, 1988, ARCH GEN PSYCHIAT, V45, P1069
   Rodriguez-Raecke R, 2014, EUR J PAIN, V18, P701, DOI 10.1002/j.1532-2149.2013.00407.x
   ROYBYRNE P, 1985, PSYCHIAT RES, V14, P77, DOI 10.1016/0165-1781(85)90091-5
   Schmahl C, 2010, WORLD J BIOL PSYCHIA, V11, P364, DOI 10.3109/15622970701849952
   Schmidt NB, 1999, BEHAV RES THER, V37, P313, DOI 10.1016/S0005-7967(98)00139-9
   Schwier C, 2010, J PAIN, V11, P287, DOI 10.1016/j.jpain.2009.07.012
   Seidel S, 2010, J PAIN SYMPTOM MANAG, V39, P768, DOI 10.1016/j.jpainsymman.2009.09.008
   Sheehan DV, 1998, J CLIN PSYCHIAT, V59, P34, DOI 10.4088/JCP.09m05305whi
   Spernal J, 2003, NEUROPSYCHOBIOLOGY, V48, P146, DOI 10.1159/000073632
   Strigo IA, 2008, ARCH GEN PSYCHIAT, V65, P1275, DOI 10.1001/archpsyc.65.11.1275
   Strigo IA, 2008, PSYCHOSOM MED, V70, P338, DOI 10.1097/PSY.0b013e3181656a48
   Strigo IA, 2010, BIOL PSYCHIAT, V68, P442, DOI 10.1016/j.biopsych.2010.03.034
   Stubbs B, 2015, ACTA PSYCHIAT SCAND, V131, P75, DOI 10.1111/acps.12325
   Stubbs B, 2015, PAIN, V156, P2121, DOI 10.1097/j.pain.0000000000000304
   Stubbs B, 2015, GEN HOSP PSYCHIAT, V37, P126, DOI 10.1016/j.genhosppsych.2015.01.004
   Stubbs B, 2014, SCHIZOPHR RES, V160, P1, DOI 10.1016/j.schres.2014.10.017
   Suarez-Roca H, 2003, J PSYCHOSOM RES, V55, P253, DOI 10.1016/S0022-3999(02)00498-1
   Terhaar J, 2011, PAIN, V152, P1796, DOI 10.1016/j.pain.2011.03.027
   Terhaar J, 2010, EUR J PAIN, V14, P559, DOI 10.1016/j.ejpain.2009.09.004
   Tesarz J, 2020, PAIN REP, V5, DOI 10.1097/PR9.0000000000000849
   Thompson T, 2016, J PAIN, V17, P1257, DOI 10.1016/j.jpain.2016.08.007
   Tsur N, 2017, PSYCHOSOM MED, V79, P655, DOI 10.1097/PSY.0000000000000461
   Urban-Kowalczyk M, 2015, NEUROPSYCH DIS TREAT, V11, P2023, DOI 10.2147/NDT.S87666
   Vaegter HB, 2018, CLIN J PAIN, V34, P313, DOI 10.1097/AJP.0000000000000543
   Velly AM, 2018, PROG NEURO-PSYCHOPH, V87, P159, DOI 10.1016/j.pnpbp.2017.05.012
   Vlaeyen JWS, 2000, PAIN, V85, P317, DOI 10.1016/S0304-3959(99)00242-0
   Zhang YQ, 1997, PAIN, V72, P127, DOI 10.1016/S0304-3959(97)00025-0
   Zhou LL, 2020, HUM BRAIN MAPP, V41, P1738, DOI 10.1002/hbm.24906
NR 135
TC 3
Z9 3
U1 3
U2 14
PU PERGAMON-ELSEVIER SCIENCE LTD
PI OXFORD
PA THE BOULEVARD, LANGFORD LANE, KIDLINGTON, OXFORD OX5 1GB, ENGLAND
SN 0149-7634
EI 1873-7528
J9 NEUROSCI BIOBEHAV R
JI Neurosci. Biobehav. Rev.
PD FEB
PY 2022
VL 133
AR 104510
DI 10.1016/j.neubiorev.2021.12.033
EA JAN 2022
PG 19
WC Behavioral Sciences; Neurosciences
WE Science Citation Index Expanded (SCI-EXPANDED); Social Science Citation Index (SSCI)
SC Behavioral Sciences; Neurosciences & Neurology
GA ZJ0EM
UT WOS:000761985700003
PM 34952034
DA 2024-01-09
ER

PT J
AU Han, X
   Liu, XW
   Li, LL
   Xie, B
   Fan, BF
   Qiu, YH
   Liu, TB
   Li, LJ
AF Han, Xue
   Liu, Xiaowu
   Li, Linling
   Xie, Bo
   Fan, Beifang
   Qiu, Yunhai
   Liu, Tiebang
   Li, Lingjiang
TI Neural Activation During Tonic Pain and Interaction Between Pain and
   Emotion in Bipolar Disorder: An fMRI Study
SO FRONTIERS IN PSYCHIATRY
LA English
DT Article
DE bipolar disorder; pain; visual analog scale (VAS); functional magnetic
   resonance imaging (fMRI); insula; inferior frontal gyrus (IFG)
ID ANTERIOR CINGULATE CORTEX; EXPERIMENTAL MUSCLE PAIN; PERCEPTION; INSULA;
   SYSTEM; SCALE
AB Objective: Pain and affective disorders have clear clinical relevance; however, very few studies have investigated the association between pain and bipolar disorder. This study investigated the brain activity of patients with bipolar disorder (BPs) undergoing tonic pain and assessed the interaction between pain and emotion.
   Methods: Ten BPs and ten healthy controls (HCs) were exposed to emotional pictures (positive, neutral, or negative), tonic pain only (pain session), and emotional pictures along with tonic pain (combined session). A moderate tonic pain was induced by the infusion of hypertonic saline (5% NaCl) into the right masseter muscle with a computer-controlled system. Whole-brain blood oxygenation level dependent (BOLD) signals were acquired using 3T functional resonance imaging (fMRI).
   Results: Ten BPs and ten healthy participants were included in the final analysis. During the pain session, BPs accepted more saline, but showed lower pain rating scores than HCs. When experiencing pain, BPs showed a significant decrease in the BOLD signal in the bilateral insula, left inferior frontal gyrus (IFG), and left cerebellum as compared with HCs. In the combined session, the activated regions for positive mood (pain with positive mood > baseline) in BPs were the left cerebellum, right temporal gyrus, and left occipital gyrus; the activated regions for negative mood (pain with negative mood > baseline) were the right occipital gyrus, left insula, left IFG, and bilateral precentral gyrus.
   Conclusions: This study presents the preliminary finding of the interaction between pain and emotion in BPs. BPs exhibited lower sensitivity to pain, and the activation of insula and IFG may reflect the interaction between emotion and pain stimulus.
C1 [Han, Xue; Li, Lingjiang] Cent South Univ, Xiangya Hosp 2, Mental Hlth Inst, Changsha, Hunan, Peoples R China.
   [Han, Xue; Xie, Bo; Fan, Beifang; Li, Lingjiang] Shenzhen Nanshan Ctr Chron Dis Control, Dept Mental Hlth, Shenzhen, Peoples R China.
   [Liu, Xiaowu] Chinese Acad Sci, Shenzhen Inst Adv Technol, Neuroengn Ctr, Shenzhen, Peoples R China.
   [Li, Linling] Shenzhen Univ, Sch Biomed Engn, Hlth Sci Ctr, Shenzhen, Peoples R China.
   [Li, Linling] Guangdong Prov Key Lab Biomed Measurements & Ultr, Shenzhen, Peoples R China.
   [Qiu, Yunhai] Tsinghua Univ Shenzhen, Res Inst, Res Ctr Intelligent Biosensing, Shenzhen, Peoples R China.
   [Liu, Tiebang; Li, Lingjiang] Shenzhen Mental Hlth Ctr, Shenzhen Key Lab Psychol Healthcare, Shenzhen, Peoples R China.
   [Li, Lingjiang] Natl Technol Inst Psychiat, Clin Psychiat Ctr, Changsha, Hunan, Peoples R China.
   [Li, Lingjiang] Key Lab Psychiat & Mental Hlth Hunan Prov, Changsha, Hunan, Peoples R China.
C3 Central South University; Shenzhen Nanshan Center for Chronic Disease
   Control; Chinese Academy of Sciences; Shenzhen Institute of Advanced
   Technology, CAS; Shenzhen University; Tsinghua Shenzhen International
   Graduate School; Tsinghua University
RP Li, LJ (corresponding author), Cent South Univ, Xiangya Hosp 2, Mental Hlth Inst, Changsha, Hunan, Peoples R China.; Li, LJ (corresponding author), Shenzhen Nanshan Ctr Chron Dis Control, Dept Mental Hlth, Shenzhen, Peoples R China.; Li, LJ (corresponding author), Shenzhen Mental Hlth Ctr, Shenzhen Key Lab Psychol Healthcare, Shenzhen, Peoples R China.; Li, LJ (corresponding author), Natl Technol Inst Psychiat, Clin Psychiat Ctr, Changsha, Hunan, Peoples R China.; Li, LJ (corresponding author), Key Lab Psychiat & Mental Hlth Hunan Prov, Changsha, Hunan, Peoples R China.
EM llj2920@163.com
RI wang, wenjuan/JGD-0428-2023; huang, libo/JMB-4345-2023
FU National Science and Technologic Program of China [2015BAI13B02];
   National Basic Research Program of China [2013CB835100]; National
   Natural Science Foundation of China [81171286, 91232714]; Science and
   Technology Research Program of Shenzhen [JCYJ20130329100436293]; Defense
   Innovative Special Region Program [17-163-17-XZ-004-005-01]
FX This work was supported by the National Science and Technologic Program
   of China (2015BAI13B02 to LjL), National Basic Research Program of China
   (2013CB835100 to LjL), National Natural Science Foundation of China
   (81171286 & 91232714 to LjL), Science and Technology Research Program of
   Shenzhen (JCYJ20130329100436293 to XH) and Defense Innovative Special
   Region Program (17-163-17-XZ-004-005-01 to LjL).
CR Aron AR, 2014, TRENDS COGN SCI, V18, P177, DOI 10.1016/j.tics.2013.12.003
   Atik L, 2007, ACTA NEUROPSYCHIATR, V19, P284, DOI 10.1111/j.1601-5215.2007.00193.x
   Barthas F, 2015, BIOL PSYCHIAT, V77, P236, DOI 10.1016/j.biopsych.2014.08.004
   Berna C, 2010, BIOL PSYCHIAT, V67, P1083, DOI 10.1016/j.biopsych.2010.01.014
   Brooks JCW, 2007, PAIN, V128, P1, DOI 10.1016/j.pain.2006.12.025
   Burton AR, 2016, FRONT NEUROL, V7, DOI 10.3389/fneur.2016.00109
   Chen CH, 2011, BIPOLAR DISORD, V13, P1, DOI 10.1111/j.1399-5618.2011.00893.x
   Ciaramella A, 2017, PSYCHIAT QUART, V88, P687, DOI 10.1007/s11126-017-9489-8
   Dharmshaktu P, 2012, J CLIN PHARMACOL, V52, P6, DOI 10.1177/0091270010394852
   First M. B., 2001, STRUCTURED CLIN INTE
   First MB., 2002, Structured Clinical Interview for DSM-IV-TR Axis I Disorders
   Garcia-Larrea L, 2013, PAIN, V154, pS29, DOI 10.1016/j.pain.2013.09.001
   Giles LL, 2006, CURR PSYCHOTHERAPEUT, V4, P134, DOI [10.1007/BF02629336, DOI 10.1007/BF02629336]
   Goldstein BI, 2009, J AFFECT DISORDERS, V117, P151, DOI 10.1016/j.jad.2009.01.011
   Hamilton M., 1967, Br J Soc Clin Psychol, V6, P278, DOI 10.1111/j.2044-8260.1967.tb00530.x
   Hirayama Kazumi, 2015, Brain Nerve, V67, P1499, DOI 10.11477/mf.1416200328
   Houenou Josselin, 2012, Front Biosci (Elite Ed), V4, P593
   Ibáñez A, 2014, SOC COGN AFFECT NEUR, V9, P939, DOI 10.1093/scan/nst067
   Kelly S, 2007, J PAIN, V8, P307, DOI 10.1016/j.jpain.2006.08.010
   Korotkov A, 2002, NEUROSCI LETT, V335, P119, DOI 10.1016/S0304-3940(02)01181-3
   Lang P., 1997, International affective picture system IAPS: Technical manual and affective ratings, P39, DOI [DOI 10.1027/0269-8803/A000147, 10.1027/0269-8803/a000147]
   Lang P. J., 2005, Technical Report A-8, pA
   Liu MG, 2014, PROG NEUROBIOL, V116, P13, DOI 10.1016/j.pneurobio.2014.01.003
   Malfliet A, 2017, EUR J PAIN, V21, P769, DOI 10.1002/ejp.1003
   Malhi GS, 2007, J AFFECT DISORDERS, V97, P109, DOI 10.1016/j.jad.2006.06.005
   Martin SL, 2017, PSYCHOPHARMACOLOGY, V234, P2929, DOI 10.1007/s00213-017-4686-6
   Minichino A, 2016, BIPOLAR DISORD, V18, P591, DOI 10.1111/bdi.12439
   Moulton EA, 2010, BRAIN RES REV, V65, P14, DOI 10.1016/j.brainresrev.2010.05.005
   Nicholl BI, 2014, BMC PSYCHIATRY, V14, DOI 10.1186/s12888-014-0350-4
   Nusslock R, 2012, BIPOLAR DISORD, V14, P249, DOI 10.1111/j.1399-5618.2012.01012.x
   Orenius TI, 2017, NEUROSCIENCE, V349, P185, DOI 10.1016/j.neuroscience.2017.02.047
   Roberts G, 2017, BIOL PSYCHIAT, V81, P718, DOI 10.1016/j.biopsych.2016.08.018
   Satterthwaite TD, 2015, NEUROPSYCHOPHARMACOL, V40, P2258, DOI 10.1038/npp.2015.75
   Stohler CS, 1999, PAIN, V79, P165, DOI 10.1016/S0304-3959(98)00171-7
   Stubbs B, 2015, ACTA PSYCHIAT SCAND, V131, P75, DOI 10.1111/acps.12325
   Villemure C, 2009, J NEUROSCI, V29, P705, DOI 10.1523/JNEUROSCI.3822-08.2009
   YOUNG RC, 1978, BRIT J PSYCHIAT, V133, P429, DOI 10.1192/bjp.133.5.429
   Zhang S, 2018, MOL PAIN, V14, DOI 10.1177/1744806918767512
   ZHANG X, 1993, IEEE T BIO-MED ENG, V40, P344, DOI 10.1109/10.222327
   Zubieta JK, 2005, J NEUROSCI, V25, P7754, DOI 10.1523/JNEUROSCI.0439-05.2005
NR 40
TC 2
Z9 2
U1 0
U2 3
PU FRONTIERS MEDIA SA
PI LAUSANNE
PA AVENUE DU TRIBUNAL FEDERAL 34, LAUSANNE, CH-1015, SWITZERLAND
SN 1664-0640
J9 FRONT PSYCHIATRY
JI Front. Psychiatry
PD NOV 6
PY 2018
VL 9
AR 555
DI 10.3389/fpsyt.2018.00555
PG 12
WC Psychiatry
WE Science Citation Index Expanded (SCI-EXPANDED); Social Science Citation Index (SSCI)
SC Psychiatry
GA GZ3ZR
UT WOS:000449329200001
PM 30459652
OA Green Published, gold
DA 2024-01-09
ER

PT J
AU Cerimele, JM
   Fortney, JC
   Pyne, JM
   Curran, GM
AF Cerimele, Joseph M.
   Fortney, John C.
   Pyne, Jeffrey M.
   Curran, Geoffrey M.
TI Bipolar disorder in primary care: a qualitative study of clinician and
   patient experiences with diagnosis and treatment
SO FAMILY PRACTICE
LA English
DT Article
DE Bipolar disorder; collaborative care; depression; primary care; rural
   health; safety net
ID PAIN SELF-MANAGEMENT; COLLABORATIVE CARE; MUSCULOSKELETAL PAIN;
   PREVALENCE; DEPRESSION; BARRIERS; FAILURE; VIEWS; FOCUS; LIFE
AB Objective To understand primary care patients' and clinicians' experiences with diagnosis and treatment of patients with bipolar disorder in primary care.
   Methods We conducted a qualitative study using thematic content analysis of individual interviews with nine primary care clinicians and six patients from Federally Qualified Health Centers to understand their experiences with the diagnosis and treatment of bipolar disorder.
   Results Themes of bipolar disorder detection, referral to specialty mental health care and medication treatment emerged from individual interviews with primary care patients and clinicians. Clinicians and patients faced challenges deciding to continue with care in primary care that is easier to access, but less intensive, than specialty care that can be harder to access but at times of higher quality.
   Conclusions Potential next steps in research include identifying ways to support primary care clinicians in detection of patients with bipolar disorder, and strategies to support treatment of patients in primary care with easier access to specialty care including consultation in primary care or co-management with specialty care.
C1 [Cerimele, Joseph M.; Fortney, John C.] Univ Washington, Dept Psychiat & Behav Sci, Seattle, WA 98195 USA.
   [Fortney, John C.] VA Puget Sound Hlth Care Syst, Ctr Innovat Veteran Ctr & Value Driven Care, Dept Vet Affairs HSR&D, Seattle, WA USA.
   [Pyne, Jeffrey M.] Univ Arkansas Med Sci, Dept Psychiat, Little Rock, AR 72205 USA.
   [Pyne, Jeffrey M.; Curran, Geoffrey M.] Cent Arkansas Vet Hlth Care Syst, Ctr Mental Hlth Care & Outcomes Res, Dept Vet Affairs, North Little Rock, AR USA.
   [Curran, Geoffrey M.] Univ Arkansas Med Sci, Dept Pharm Practice, Little Rock, AR 72205 USA.
C3 University of Washington; University of Washington Seattle; US
   Department of Veterans Affairs; Veterans Health Administration (VHA);
   Vet Affairs Puget Sound Health Care System; University of Arkansas
   System; University of Arkansas Medical Sciences; US Department of
   Veterans Affairs; Veterans Health Administration (VHA); Central Arkansas
   Veterans Healthcare System; University of Arkansas System; University of
   Arkansas Medical Sciences
RP Cerimele, JM (corresponding author), Univ Washington, Sch Med, Dept Psychiat & Behav Sci, Div Populat Hlth, 1959 NE Pacific St,Box 356560, Seattle, WA 98195 USA.
EM cerimele@uw.edu
RI Pyne, Jeffrey/AAA-9280-2019
FU National Institutes of Mental Health [R24 MH085104]; National Center for
   Advancing Translational Sciences of the National Institutes of Health
   [UL1TR000423]
FX This publication was supported by a grant from the National Institutes
   of Mental Health R24 MH085104, and the National Center for Advancing
   Translational Sciences of the National Institutes of Health under Award
   Number UL1TR000423.
CR Bair MJ, 2009, PAIN MED, V10, P1280, DOI 10.1111/j.1526-4637.2009.00707.x
   Bauer MS, 2016, TELEMED E-HEALTH, V22, P855, DOI 10.1089/tmj.2015.0255
   Bauer MS, 2005, BRIT J PSYCHIAT, V187, P87, DOI 10.1192/bjp.187.1.87
   Belmaker RH, 2004, NEW ENGL J MED, V351, P476, DOI 10.1056/NEJMra035354
   Beynon S, 2008, BRIT J PSYCHIAT, V192, P5, DOI 10.1192/bjp.bp.107.037887
   Cerimele JM, 2017, PSYCHIAT SERV, V68, P192, DOI 10.1176/appi.ps.201600011
   Cerimele JM, 2014, GEN HOSP PSYCHIAT, V36, P575, DOI 10.1016/j.genhosppsych.2014.07.013
   Cerimele JM, 2014, PSYCHIAT SERV, V65, P1041, DOI 10.1176/appi.ps.201300374
   Cerimele JM, 2014, GEN HOSP PSYCHIAT, V36, P19, DOI 10.1016/j.genhosppsych.2013.09.008
   Cerimele JM, 2013, PSYCHOSOMATICS, V54, P515, DOI 10.1016/j.psym.2013.05.009
   Cresswell J.W., 2007, QUAL INQ
   Crump C, 2013, JAMA PSYCHIAT, V70, P931, DOI 10.1001/jamapsychiatry.2013.1394
   Curran GM, 2011, AIDS CARE, V23, P1626, DOI 10.1080/09540121.2011.579943
   Dean BB, 2004, CURR MED RES OPIN, V20, P139, DOI 10.1185/030079903125002801
   Douglas MD, 2017, PSYCHIAT SERV, V68, P173, DOI 10.1176/appi.ps.201500518
   Frye MA, 2011, NEW ENGL J MED, V364, P51, DOI 10.1056/NEJMcp1000402
   Fuat A, 2003, BMJ-BRIT MED J, V326, P196, DOI 10.1136/bmj.326.7382.196
   Grant RW, 2011, ANN INTERN MED, V155, P797, DOI 10.7326/0003-4819-155-12-201112200-00001
   Kilbourne AM, 2012, CURR PSYCHIAT REP, V14, P687, DOI 10.1007/s11920-012-0325-4
   Kilbourne AM, 2010, PSYCHIAT SERV, V61, P500, DOI 10.1176/appi.ps.61.5.500
   Kroenke K, 2009, JAMA-J AM MED ASSOC, V301, P2099, DOI 10.1001/jama.2009.723
   Lester HE, 2005, BMJ-BRIT MED J, V330, P1122, DOI 10.1136/bmj.38440.418426.8F
   Loeb DF, 2012, J GEN INTERN MED, V27, P945, DOI 10.1007/s11606-012-2005-9
   Meredith Lisa S, 2009, Med Care, V47, P686, DOI 10.1097/MLR.0b013e318190db5d
   Merikangas KR, 2007, ARCH GEN PSYCHIAT, V64, P543, DOI 10.1001/archpsyc.64.5.543
   Murray CJL, 2012, LANCET, V380, P2197, DOI 10.1016/S0140-6736(12)61689-4
   National Institute for Health and Clinical Excellence, 2014, BIP DIS ASS MAN
   Nowels D, 2016, J AM BOARD FAM MED, V29, P748, DOI 10.3122/jabfm.2016.06.160054
   O'Brien BC, 2014, ACAD MED, V89, P1245, DOI 10.1097/ACM.0000000000000388
   Perlis RH, 2011, ARCH GEN PSYCHIAT, V68, P351, DOI 10.1001/archgenpsychiatry.2010.179
   Phelps JR, 2017, MED HYPOTHESES, V105, P10, DOI 10.1016/j.mehy.2017.06.017
   Phillips ML, 2013, LANCET, V381, P1663, DOI 10.1016/S0140-6736(13)60989-7
   Roshanaei-Moghaddam B, 2009, PSYCHIAT SERV, V60, P147, DOI 10.1176/appi.ps.60.2.147
   Scherk H, 2007, ARCH GEN PSYCHIAT, V64, P442, DOI 10.1001/archpsyc.64.4.442
   Simon GE, 2006, ARCH GEN PSYCHIAT, V63, P500, DOI 10.1001/archpsyc.63.5.500
   Wang PS, 2005, ARCH GEN PSYCHIAT, V62, P603, DOI 10.1001/archpsyc.62.6.603
NR 36
TC 13
Z9 14
U1 1
U2 5
PU OXFORD UNIV PRESS
PI OXFORD
PA GREAT CLARENDON ST, OXFORD OX2 6DP, ENGLAND
SN 0263-2136
EI 1460-2229
J9 FAM PRACT
JI Fam. Pr.
PD FEB
PY 2019
VL 36
IS 1
BP 32
EP 37
DI 10.1093/fampra/cmy019
PG 6
WC Primary Health Care; Medicine, General & Internal
WE Science Citation Index Expanded (SCI-EXPANDED); Social Science Citation Index (SSCI)
SC General & Internal Medicine
GA HQ7CE
UT WOS:000462576300006
PM 29659789
OA Green Published, Bronze
DA 2024-01-09
ER

PT J
AU Stapp, EK
   Cui, LH
   Guo, W
   Paksarian, D
   Merikangas, KR
AF Stapp, Emma K.
   Cui, Lihong
   Guo, Wei
   Paksarian, Diana
   Merikangas, Kathleen R.
TI Comorbidity and familial aggregation of back/neck pain in the NIMH
   Family Study of Affective Spectrum Disorders
SO JOURNAL OF PSYCHOSOMATIC RESEARCH
LA English
DT Article
DE Back pain; Bipolar disorder; Comorbidity; Mood disorders; Neck pain
ID MAJOR DEPRESSIVE DISORDER; BIPOLAR DISORDER; MENTAL-DISORDERS; CHRONIC
   BACK; PHYSICAL-ACTIVITY; NECK PAIN; CARDIOVASCULAR-DISEASE; GENETIC
   EPIDEMIOLOGY; SEDENTARY BEHAVIOR; MOOD DISORDERS
AB Objective: Back pain is associated with substantial Global Burden of Disease and is highly comorbid with mood and anxiety symptoms and syndromes. However, mechanisms underlying this association have not been well-elucidated. Here we apply data from the NIMH Family Study of Affective Spectrum Disorders to investigate the comorbidity, familial aggregation, and cross-aggregation of back/neck pain with mood disorder subtypes.
   Methods: The sample includes 519 probands and 560 interviewed first-degree relatives. Lifetime DSM-IV Bipolar I, Bipolar II, and Major Depressive Disorder [MDD] were derived from semi-structured diagnostic interviews. Lifetime history of back or neck pain and its age of onset were self-reported retrospectively. Familial aggregation and cross-aggregation were estimated via mixed effects models in probands and interviewed first-degree relatives, while heritability and co-heritability (endophenotypic ranking value [ERV]) were estimated using full pedigrees.
   Results: Over 45% of participants endorsed a history of back/neck pain. Back/neck pain was familial (adjusted odds ratio [aOR] 1.5, p = 0.04; h2 = 0.24, p = 0.009). Back/neck pain in probands was associated with MDD in relatives (aOR 1.5, p = 0.04; ERV = 0.17, p = 0.024), but not with bipolar disorder. Onset of back/neck pain occurred earlier in those with bipolar disorder compared to controls.
   Conclusion: Findings suggest common familial risk factors underlying back/neck pain with MDD, whereas there was within-individual comorbidity of bipolar with back/neck pain. Future studies that identify common factors that lead to either back/neck pain or MDD can inform prevention and interventions.
C1 [Stapp, Emma K.; Cui, Lihong; Guo, Wei; Paksarian, Diana; Merikangas, Kathleen R.] NIMH, Genet Epidemiol Branch, Intramural Res Program, Bethesda, MD 20892 USA.
C3 National Institutes of Health (NIH) - USA; NIH National Institute of
   Mental Health (NIMH)
RP Merikangas, KR (corresponding author), 35 Convent Dr,MSC3720, Bethesda, MD 20892 USA.
EM kathleen.merikangas@nih.gov
OI Stapp, Emma/0000-0003-0628-0704
FU Intramural Research Program of the National Institute of Mental Health
   [ZIA MH002804, 03-M-0211, NCT 00071786]
FX This work was supported by the Intramural Research Program of the
   National Institute of Mental Health [ZIA MH002804; Pro-tocol 03-M-0211;
   NCT 00071786] .
CR A.P. Association, 2000, DIAGN STAT MAN MENT, V4th
   Almasy L, 1998, AM J HUM GENET, V62, P1198, DOI 10.1086/301844
   [Anonymous], 1994, Vital Health Stat 2, P1
   Ashar YK, 2022, JAMA PSYCHIAT, V79, P13, DOI 10.1001/jamapsychiatry.2021.2669
   Association A. P., 2013, DIAGN STAT MAN MENT, DOI [10.1176/appi.books.9780890425596, DOI 10.1176/APPI.BOOKS.9780890425596]
   Beynon AM, 2020, EUR SPINE J, V29, P480, DOI 10.1007/s00586-019-06278-6
   Brown D, 2021, PAIN, V162, P653, DOI 10.1097/j.pain.0000000000002066
   Craddock N, 2013, LANCET, V381, P1654, DOI 10.1016/S0140-6736(13)60855-7
   Crump C, 2013, JAMA PSYCHIAT, V70, P931, DOI 10.1001/jamapsychiatry.2013.1394
   Cucchiaro G, 2017, INT J PEDIAT, V2017, P1, DOI 10.1155/2017/8769402
   Currie SR, 2004, PAIN, V107, P54, DOI 10.1016/j.pain.2003.09.015
   Currie SR, 2005, PSYCHOL MED, V35, P1275, DOI 10.1017/S0033291705004952
   Davis KAS, 2020, BJPSYCH OPEN, V6, DOI 10.1192/bjo.2019.100
   Demyttenaere K, 2007, PAIN, V129, P332, DOI 10.1016/j.pain.2007.01.022
   Dennison CA, 2021, PLOS ONE, V16, DOI 10.1371/journal.pone.0249189
   Dunster GP, 2021, NEUROPSYCHOPHARMACOL, V46, P197, DOI 10.1038/s41386-020-00830-5
   Elfering A, 2018, PSYCHOL HEALTH MED, V23, P1196, DOI 10.1080/13548506.2018.1479038
   FALCONER DS, 1965, ANN HUM GENET, V29, P51, DOI 10.1111/j.1469-1809.1965.tb00500.x
   Firth J, 2020, WORLD PSYCHIATRY, V19, P360, DOI 10.1002/wps.20773
   Forty L, 2014, BRIT J PSYCHIAT, V205, P465, DOI 10.1192/bjp.bp.114.152249
   Freidin MB, 2021, PAIN, V162, P1176, DOI 10.1097/j.pain.0000000000002100
   Freidin MB, 2019, PAIN, V160, P1361, DOI 10.1097/j.pain.0000000000001514
   Glahn DC, 2015, BIOL PSYCHIAT, V77, P75, DOI 10.1016/j.biopsych.2014.06.027
   Gold AK, 2016, NAT SCI SLEEP, V8, P207, DOI 10.2147/NSS.S85754
   Goldstein BI, 2015, CIRCULATION, V132, P965, DOI 10.1161/CIR.0000000000000229
   Goldstein BI, 2015, J CLIN PSYCHIAT, V76, P163, DOI 10.4088/JCP.14m09300
   Gonzalez A, 2012, J PSYCHIATR RES, V46, P1475, DOI 10.1016/j.jpsychires.2012.08.004
   Haynes PL, 2016, CURR PSYCHIAT REP, V18, DOI 10.1007/s11920-016-0712-3
   Hettema JM, 2001, AM J PSYCHIAT, V158, P1568, DOI 10.1176/appi.ajp.158.10.1568
   Higgins KS, 2015, PAIN, V156, P2256, DOI 10.1097/j.pain.0000000000000293
   Hosmer DW, 2008, APPL SURVIVAL ANAL R
   Kamper SJ, 2016, BEST PRACT RES CL RH, V30, P1021, DOI 10.1016/j.berh.2017.04.003
   KATON W, 1985, AM J PSYCHIAT, V142, P1156
   Kessler RC, 2007, ANNU REV CLIN PSYCHO, V3, P137, DOI 10.1146/annurev.clinpsy.3.022806.091444
   Kessler RC, 2007, CURR OPIN PSYCHIATR, V20, P359, DOI 10.1097/YCO.0b013e32816ebc8c
   Khan WU, 2020, NEUROSCI BIOBEHAV R, V111, P135, DOI 10.1016/j.neubiorev.2020.01.015
   Khazanov GK, 2015, J ABNORM CHILD PSYCH, V43, P391, DOI 10.1007/s10802-014-9885-6
   King S, 2011, PAIN, V152, P2729, DOI 10.1016/j.pain.2011.07.016
   Knaak Stephanie, 2017, Healthc Manage Forum, V30, P111, DOI 10.1177/0840470416679413
   Koechlin H, 2020, CHILDREN-BASEL, V7, DOI 10.3390/children7100179
   KRAMLINGER KG, 1983, AM J PSYCHIAT, V140, P747
   Leboyer M, 2012, J AFFECT DISORDERS, V141, P1, DOI 10.1016/j.jad.2011.12.049
   LECKMAN JF, 1982, ARCH GEN PSYCHIAT, V39, P879
   LINDSAY PG, 1981, PSYCHOSOMATICS, V22, P571
   Liossi C, 2016, PEDIATRICS, V138, DOI 10.1542/peds.2016-0331
   Lippard ETC, 2020, AM J PSYCHIAT, V177, P20, DOI 10.1176/appi.ajp.2019.19010020
   Malhi GS, 2020, BIPOLAR DISORD, V22, P805, DOI 10.1111/bdi.13036
   Marx W, 2021, AUST NZ J PSYCHIAT, V55, P641, DOI 10.1177/00048674211011250
   McGinty EE, 2016, SCHIZOPHRENIA BULL, V42, P96, DOI 10.1093/schbul/sbv101
   Merikangas KR, 2014, MOL PSYCHIATR, V19, P214, DOI 10.1038/mp.2013.116
   Merikangas KR, 2009, J AM ACAD CHILD PSY, V48, P367, DOI 10.1097/CHI.0b013e31819996f1
   Merikangas KR, 2010, J AM ACAD CHILD PSY, V49, P980, DOI 10.1016/j.jaac.2010.05.017
   Minichino A, 2016, BIPOLAR DISORD, V18, P591, DOI 10.1111/bdi.12439
   Pinheiro MB, 2018, PSYCHOSOM MED, V80, P263, DOI 10.1097/PSY.0000000000000548
   Pinheiro MB, 2015, PAIN, V156, P496, DOI 10.1097/01.j.pain.0000460330.56256.25
   Reichborn-Kjennerud T, 2002, PSYCHOL MED, V32, P1009, DOI 10.1017/S0033291702005950
   Rudolph KE, 2016, J EPIDEMIOL COMMUN H, V70, P390, DOI 10.1136/jech-2015-206202
   SCHAFFER CB, 1980, AM J PSYCHIAT, V137, P118
   Scott KM, 2008, PSYCHOL MED, V38, P1659, DOI 10.1017/S0033291708003413
   Scott KM, 2007, J AFFECT DISORDERS, V103, P113, DOI 10.1016/j.jad.2007.01.015
   Smith DJ, 2013, BMC MED, V11, DOI 10.1186/1741-7015-11-263
   Solomon P, 2001, SCAND J CARING SCI, V15, P174, DOI 10.1046/j.1471-6712.2001.00027.x
   Soltani S, 2019, CLIN J PAIN, V35, P633, DOI 10.1097/AJP.0000000000000723
   Stapp EK, 2022, J AFFECT DISORDERS, V299, P22, DOI 10.1016/j.jad.2021.11.056
   Stapp EK, 2020, J PSYCHOSOM RES, V137, DOI 10.1016/j.jpsychores.2020.110207
   STERNBACH RA, 1975, INT J PSYCHIAT MED, V6, P63, DOI 10.2190/RFUR-TA4R-KXPB-18FL
   Stone AL, 2016, PAIN, V157, P2628, DOI 10.1097/j.pain.0000000000000637
   Stubbs B, 2015, ACTA PSYCHIAT SCAND, V131, P75, DOI 10.1111/acps.12325
   Sullivan PF, 2000, AM J PSYCHIAT, V157, P1552, DOI 10.1176/appi.ajp.157.10.1552
   Swartz HA, 2018, J CLIN PSYCHIAT, V79, P7, DOI 10.4088/JCP.16m11027
   Sylvia LG, 2019, J PSYCHIATR PRACT, V25, P451, DOI 10.1097/PRA.0000000000000426
   Tang BW, 2022, PAIN, V163, pE40, DOI 10.1097/j.pain.0000000000002305
   Tegethoff M, 2015, J PAIN, V16, P1054, DOI 10.1016/j.jpain.2015.06.009
   Thomson D, 2015, FRONT PSYCHOL, V6, DOI 10.3389/fpsyg.2015.00147
   Thornicroft G, 2007, INT REV PSYCHIATR, V19, P113, DOI 10.1080/09540260701278937
   UK) NGC, LOW BACK PAIN SCIAT
   Vancampfort D, 2017, WORLD PSYCHIATRY, V16, P308, DOI 10.1002/wps.20458
   Vancampfort D, 2016, J AFFECT DISORDERS, V201, P145, DOI 10.1016/j.jad.2016.05.020
   Vancampfort D, 2016, J AFFECT DISORDERS, V195, P82, DOI 10.1016/j.jad.2016.01.046
   Viana MC, 2018, J PAIN, V19, P99, DOI 10.1016/j.jpain.2017.08.011
   Vos T, 2020, LANCET, V396, P1562
   Whibley D, 2019, CLIN J PAIN, V35, P544, DOI 10.1097/AJP.0000000000000697
   Wong JJ, 2021, PAIN, V162, P219, DOI 10.1097/j.pain.0000000000002003
NR 83
TC 3
Z9 3
U1 2
U2 3
PU PERGAMON-ELSEVIER SCIENCE LTD
PI OXFORD
PA THE BOULEVARD, LANGFORD LANE, KIDLINGTON, OXFORD OX5 1GB, ENGLAND
SN 0022-3999
EI 1879-1360
J9 J PSYCHOSOM RES
JI J. Psychosomat. Res.
PD JUL
PY 2022
VL 158
AR 110927
DI 10.1016/j.jpsychores.2022.110927
EA MAY 2022
PG 8
WC Psychiatry
WE Science Citation Index Expanded (SCI-EXPANDED); Social Science Citation Index (SSCI)
SC Psychiatry
GA 3I4VZ
UT WOS:000832717800014
PM 35526400
OA hybrid
DA 2024-01-09
ER

PT J
AU Risch, N
   Dubois, J
   M'bailara, K
   Cussac, I
   Etain, B
   Belzeaux, R
   Dubertret, C
   Haffen, E
   Schwan, R
   Samalin, L
   Roux, P
   Polosan, M
   Leboyer, M
   Courtet, P
   Olié, E
AF Risch, Nathan
   Dubois, Jonathan
   M'bailara, Katia
   Cussac, Irena
   Etain, Bruno
   Belzeaux, Raoul
   Dubertret, Caroline
   Haffen, Emmanuel
   Schwan, Raymund
   Samalin, Ludovic
   Roux, Paul
   Polosan, Mircea
   Leboyer, Marion
   Courtet, Philippe
   Olie, Emilie
CA FondaMental Adv Ctr Expertise Bipo
TI Self-Reported Pain and Emotional Reactivity in Bipolar Disorder: A
   Prospective FACE-BD Study
SO JOURNAL OF CLINICAL MEDICINE
LA English
DT Article
DE pain; depression; affective symptoms; bipolar disorder
ID SLEEP QUALITY INDEX; LOW-BACK-PAIN; PHYSICAL PAIN; DEPRESSION TREATMENT;
   AFFECTIVE LABILITY; CHILDHOOD TRAUMA; PREVALENCE; IMPACT; METAANALYSIS;
   ASSOCIATION
AB In patients with bipolar disorder (BD), pain prevalence is close to 30%. It is important to determine whether pain influences BD course and to identify factors associated with pain in BD in order to guide BD management. This naturalistic, prospective study used data on 880 patients with BD from the French FACE-BD cohort who were divided into two groups according to the presence or absence of pain. Multivariate models were used to test whether pain was associated with affective states and personality traits while controlling for confounders. Then, multivariate models were used to test whether pain at baseline predicted global life functioning and depressive symptomatology at one year. At baseline, 22% of patients self-reported pain. The pain was associated with depressive symptomatology, levels of emotional reactivity in a quadratic relationship, and a composite variable of personality traits (affective lability, affective intensity, hostility/anger, and impulsivity). At one year, the pain was predictive of depression and lower global life functioning. Pain worsens mental health and well-being in patients with BD. The role of emotions, depression, and personality traits in pain has to be elucidated to better understand the high prevalence of pain in BD and to promote specific therapeutic strategies for patients experiencing pain.
C1 [Risch, Nathan; Dubois, Jonathan; Courtet, Philippe; Olie, Emilie] Univ Montpellier, Inst Funct Genom, CNRS, INSERM, F-34094 Montpellier, France.
   [Risch, Nathan; Dubois, Jonathan; Courtet, Philippe; Olie, Emilie] CHU Montpellier, Dept Emergency Psychiat & Postacute Care, F-34295 Montpellier, France.
   [Risch, Nathan] Clin Lironde, Clinea Psychiat, F-34980 St Clement De Riviere, France.
   [M'bailara, Katia; Cussac, Irena; Etain, Bruno; Belzeaux, Raoul; Dubertret, Caroline; Haffen, Emmanuel; Schwan, Raymund; Samalin, Ludovic; Roux, Paul; Polosan, Mircea; Leboyer, Marion; Courtet, Philippe; Olie, Emilie] Fdn FondaMental, F-94000 Creteil, France.
   [M'bailara, Katia] Univ Bordeaux, LabPsy, EA 4139, F-33000 Bordeaux, France.
   [M'bailara, Katia] Charles Perrens Hosp, Dept Clin & Acad Psychiat, F-33076 Bordeaux, France.
   [Cussac, Irena] Hosp Princesse Grace, Psychiat Ctr, 1 Ave Pasteur, MC-98000 Monaco, Monaco.
   [Etain, Bruno] Hop Fernand Widal, AP HP, GHU Paris Nord, DMU Neurosci, F-75010 Paris, France.
   [Etain, Bruno] Univ Paris, INSERM UMRS 1144, F-75006 Paris, France.
   [Belzeaux, Raoul] Assistance Publ Hop Marseille, Pole Psychiatrie, F-13005 Marseille, France.
   [Belzeaux, Raoul] Aix Marseille Univ, INT UMR 7289, CNRS, F-13385 Marseille, France.
   [Dubertret, Caroline] Univ Paris, Dept Psychiat, Louis Mourier Hosp, AP HP,INSERM UMR Paris 1266, F-92700 Colombes, France.
   [Haffen, Emmanuel] Univ Franche Comte, Serv Psychiatrie Adulte, CHU Besancon, CIC INSERM 1431,Lab Neurosci,UBFC, F-25000 Besancon, France.
   [Schwan, Raymund] Univ Lorraine, Ctr Psychotherap Nancy, Pole Hosp Univ Psychiatrie dAdultes, INSERM U1254, F-54000 Nancy, France.
   [Samalin, Ludovic] Univ Clermont Auvergne, CHU Clermont Ferrand, UMR Inst Pascal IP 6602, F-63178 Clermont, France.
   [Roux, Paul] Univ Versailles, Chesnay EA HANDIReSP 4047, Serv Psychiatrie & Daddictol Adulte, UFR Sci Sante Simone Veil,Ctr Hosp Versailles, F-94807 Villejuif, France.
   [Roux, Paul] Univ Paris Saclay, UVSQ, INSERM, CESP,Equipe PsyDev, F-94807 Villejuif, France.
   [Polosan, Mircea] Univ Grenoble Alpes, Grenoble Inst Neurosci, Inserm U1216, CHU Grenoble, F-38000 Grenoble, France.
   [Leboyer, Marion] Univ Paris Est Creteil UPEC, Hopitaux Univ H Mondor, AP HP,Fdn Fonda Mental, DMU IMPACT,INSERM,IMRB,Translational Neuropsychia, F-94010 Creteil, France.
C3 Institut National de la Sante et de la Recherche Medicale (Inserm);
   Universite de Montpellier; Centre National de la Recherche Scientifique
   (CNRS); Universite de Montpellier; CHU de Montpellier; Universite de
   Bordeaux; Assistance Publique Hopitaux Paris (APHP); Hopital
   Universitaire Paul-Brousse - APHP; Universite Paris Cite; Hopital
   Universitaire Saint-Louis - APHP; Hopital Universitaire Hotel-Dieu -
   APHP; Hopital Universitaire Lariboisiere-Fernand-Widal - APHP;
   Universite Paris Cite; Institut National de la Sante et de la Recherche
   Medicale (Inserm); Aix-Marseille Universite; Assistance
   Publique-Hopitaux de Marseille; Centre National de la Recherche
   Scientifique (CNRS); CNRS - National Institute for Biology (INSB);
   Aix-Marseille Universite; Universite Paris Cite; Assistance Publique
   Hopitaux Paris (APHP); Hopital Universitaire Hotel-Dieu - APHP; Hopital
   Universitaire Paul-Brousse - APHP; Hopital Universitaire Louis-Mourier -
   APHP; Institut National de la Sante et de la Recherche Medicale
   (Inserm); Universite de Franche-Comte; CHU Besancon; Universite de
   Lorraine; Institut National de la Sante et de la Recherche Medicale
   (Inserm); Universite Clermont Auvergne (UCA); CHU Clermont Ferrand;
   Centre Hospitalier de Versailles; Universite Paris Saclay; Universite
   Paris Saclay; Institut National de la Sante et de la Recherche Medicale
   (Inserm); CHU Grenoble Alpes; Communaute Universite Grenoble Alpes;
   Universite Grenoble Alpes (UGA); Institut National de la Sante et de la
   Recherche Medicale (Inserm); Universite Paris-Est-Creteil-Val-de-Marne
   (UPEC); Assistance Publique Hopitaux Paris (APHP); Hopital Universitaire
   Henri-Mondor - APHP; Universite Paris Cite; Hopital Universitaire
   Hotel-Dieu - APHP; Hopital Universitaire Paul-Brousse - APHP; Institut
   National de la Sante et de la Recherche Medicale (Inserm)
RP Risch, N (corresponding author), Univ Montpellier, Inst Funct Genom, CNRS, INSERM, F-34094 Montpellier, France.; Risch, N (corresponding author), CHU Montpellier, Dept Emergency Psychiat & Postacute Care, F-34295 Montpellier, France.; Risch, N (corresponding author), Clin Lironde, Clinea Psychiat, F-34980 St Clement De Riviere, France.
EM risch.nathan@gmail.com; jonathan.dubois@inserm.fr;
   katia.mbailara@u-bordeaux.fr; irena.cussac@chpg.mc;
   bruno.etain@inserm.fr; raoul.belzeaux@ap-hm.fr;
   caroline.dubertret@aphp.fr; emmanuel.haffen@univ-fcomte.fr;
   raymund.schwan@univ-lorraine.fr; lsamalin@chu-clermontferrand.fr;
   paul.roux@uvsq.fr; MPolosan@chu-grenoble.fr; marion.leboyer@inserm.fr;
   philippecourtet@gmail.com; e-olie@chu-montpellier.fr
RI Roux, Paul/B-5795-2013; Belzeaux, Raoul/AGZ-3125-2022; Leboyer,
   Marion/AAW-3648-2021; Etain, Bruno/L-6647-2017; haffen,
   emmanuel/R-2765-2017
OI Roux, Paul/0000-0003-0321-4189; Leboyer, Marion/0000-0001-5473-3697;
   Etain, Bruno/0000-0002-5377-1488; Risch, Nathan/0000-0002-9632-6077;
   M'bailara, Katia/0000-0003-0211-3298; Samalin,
   Ludovic/0000-0003-0740-4019; haffen, emmanuel/0000-0002-4091-518X
CR Aas M, 2017, PSYCHOL MED, V47, P902, DOI 10.1017/S0033291716003081
   Bair MJ, 2004, PSYCHOSOM MED, V66, P17, DOI 10.1097/01.PSY.0000106883.94059.C5
   Bair MJ, 2003, ARCH INTERN MED, V163, P2433, DOI 10.1001/archinte.163.20.2433
   Bernstein EE, 2016, J AFFECT DISORDERS, V189, P203, DOI 10.1016/j.jad.2015.09.052
   BUSHMAN BJ, 1991, PERS SOC PSYCHOL B, V17, P344, DOI 10.1177/0146167291173015
   BUYSSE DJ, 1989, PSYCHIAT RES, V28, P193, DOI 10.1016/0165-1781(89)90047-4
   Calati R, 2015, J PSYCHIATR RES, V71, P16, DOI 10.1016/j.jpsychires.2015.09.004
   Carpenter RW, 2019, PERSONAL DISORD, V10, P143, DOI 10.1037/per0000304
   Chiang KJ, 2017, PLOS ONE, V12, DOI 10.1371/journal.pone.0176849
   Chou R, 2017, ANN INTERN MED, V166, P480, DOI 10.7326/M16-2458
   Crump C, 2013, JAMA PSYCHIAT, V70, P931, DOI 10.1001/jamapsychiatry.2013.1394
   De Hert M, 2011, WORLD PSYCHIATRY, V10, P52, DOI 10.1002/j.2051-5545.2011.tb00014.x
   De Paepe AL, 2016, PLOS ONE, V11, DOI 10.1371/journal.pone.0155864
   Durham J, 2015, J ORAL REHABIL, V42, P643, DOI 10.1111/joor.12296
   Elman I, 2011, ARCH GEN PSYCHIAT, V68, P12, DOI 10.1001/archgenpsychiatry.2010.174
   Enke O, 2018, CAN MED ASSOC J, V190, pE786, DOI 10.1503/cmaj.171333
   Etain B, 2017, J PSYCHIATR RES, V95, P37, DOI 10.1016/j.jpsychires.2017.07.013
   Failde I, 2013, BMC PSYCHIATRY, V13, DOI 10.1186/1471-244X-13-112
   Fernandez E, 2015, MEASURES OF PERSONALITY AND SOCIAL PSYCHOLOGICAL CONSTRUCTS, P74, DOI 10.1016/B978-0-12-386915-9.00004-8
   Ferraro MC, 2021, SYST REV-LONDON, V10, DOI 10.1186/s13643-021-01599-4
   Filbrich L, 2019, BEHAV BRAIN RES, V362, P114, DOI 10.1016/j.bbr.2019.01.002
   Fond G, 2018, PROG NEURO-PSYCHOPH, V85, P62, DOI 10.1016/j.pnpbp.2018.04.007
   Fornaro M, 2016, J AFFECT DISORDERS, V195, P105, DOI 10.1016/j.jad.2016.01.040
   Fornaro M, 2015, J AFFECT DISORDERS, V178, P88, DOI 10.1016/j.jad.2015.02.032
   Garratt AM, 2021, HEALTH QUAL LIFE OUT, V19, DOI 10.1186/s12955-021-01792-y
   Gerhart JI, 2018, PAIN, V159, P342, DOI 10.1097/j.pain.0000000000001102
   Godin O, 2014, J CLIN PSYCHIAT, V75, P1078, DOI 10.4088/JCP.14m09038
   Goffaux P., 2013, SANT MENTALE DOULEUR, P37
   Gold AK, 2016, NAT SCI SLEEP, V8, P207, DOI 10.2147/NSS.S85754
   Goldberg SB, 2018, CLIN PSYCHOL REV, V59, P52, DOI 10.1016/j.cpr.2017.10.011
   Goldstein BI, 2009, J AFFECT DISORDERS, V117, P151, DOI 10.1016/j.jad.2009.01.011
   Henry C, 2017, BIPOLAR DISORD, V19, P651, DOI 10.1111/bdi.12539
   Henry C, 2011, J AFFECT DISORDERS, V131, P358, DOI 10.1016/j.jad.2010.11.013
   Henry C, 2008, BMC PSYCHIATRY, V8, DOI 10.1186/1471-244X-8-82
   Hilton L, 2017, ANN BEHAV MED, V51, P199, DOI 10.1007/s12160-016-9844-2
   Jakubczyk A, 2016, ADDICT RES THEORY, V24, P458, DOI 10.3109/16066359.2016.1164844
   Karling P., 2016, J DEPRESS ANXIETY, V5, P244, DOI [10.4172/2167-1044.1000244, DOI 10.4172/2167-1044.1000244]
   Kilbourne AM, 2006, J NERV MENT DIS, V194, P598, DOI 10.1097/01.nmd.0000230637.21821.ec
   Klauenberg S, 2008, PAIN, V140, P332, DOI 10.1016/j.pain.2008.09.003
   Krause AJ, 2019, J NEUROSCI, V39, P2291, DOI 10.1523/JNEUROSCI.2408-18.2018
   Kroenke K, 2008, PAIN, V134, P209, DOI 10.1016/j.pain.2007.09.021
   Lagerberg TV, 2017, J AFFECT DISORDERS, V208, P316, DOI 10.1016/j.jad.2016.09.062
   Le S, 2008, J STAT SOFTW, V25, P1, DOI 10.18637/jss.v025.i01
   Luo N, 2013, QUAL LIFE RES, V22, P2237, DOI 10.1007/s11136-012-0342-0
   Melzack R, 2001, J Dent Educ, V65, P1378
   Mitchell AJ, 2012, BRIT J PSYCHIAT, V201, P435, DOI 10.1192/bjp.bp.111.094532
   Mollayeva T, 2016, SLEEP MED REV, V25, P52, DOI 10.1016/j.smrv.2015.01.009
   Nobile B, 2021, AUST NZ J PSYCHIAT, V55, P289, DOI 10.1177/0004867420963744
   Obradovic M, 2013, HEALTH QUAL LIFE OUT, V11, DOI 10.1186/1477-7525-11-110
   Payakachat N, 2015, PHARMACOECONOMICS, V33, P1137, DOI 10.1007/s40273-015-0295-6
   Pei JH, 2020, J AFFECT DISORDERS, V277, P253, DOI 10.1016/j.jad.2020.08.019
   R Core Team, 2018, R: A Language and Environment for Statistical Computing
   Reynolds CJ, 2018, PERSONAL DISORD, V9, P284, DOI 10.1037/per0000237
   Rhudy J.L., 2016, NEUROSCIENCE PAIN ST, P51, DOI DOI 10.1016/B978-0-12-800538-5.00003-0
   Rhudy JL, 2005, PSYCHOPHYSIOLOGY, V42, P579, DOI 10.1111/j.1469-8986.2005.00313.x
   Rice ASC, 2016, PAIN, V157, P791, DOI 10.1097/j.pain.0000000000000454
   Rosa Adriane R, 2007, Clin Pract Epidemiol Ment Health, V3, P5, DOI 10.1186/1745-0179-3-5
   Rush AJ, 2003, BIOL PSYCHIAT, V54, P573, DOI 10.1016/S0006-3223(02)01866-8
   Sansone Randy A, 2012, Innov Clin Neurosci, V9, P10
   Schrimpf M, 2015, SLEEP MED, V16, P1313, DOI 10.1016/j.sleep.2015.07.022
   Senkowski D, 2014, TRENDS COGN SCI, V18, P319, DOI 10.1016/j.tics.2014.03.005
   Stubbs B, 2017, PSYCHOL MED, V47, P2906, DOI 10.1017/S0033291717001477
   Stubbs B, 2015, ACTA PSYCHIAT SCAND, V131, P75, DOI 10.1111/acps.12325
   Summers PJ, 2015, J NEUROSCI, V35, P10331, DOI 10.1523/JNEUROSCI.0225-15.2015
   Swann AC, 2004, BIPOLAR DISORD, V6, P204, DOI 10.1111/j.1399-5618.2004.00110.x
   Tawiah AK, 2019, HEALTH QUAL LIFE OUT, V17, DOI 10.1186/s12955-019-1129-6
   Tikàsz A, 2016, PSYCHIAT RES, V246, P756, DOI 10.1016/j.psychres.2016.10.052
   Tragesser SL, 2010, CLIN J PAIN, V26, P348, DOI 10.1097/AJP.0b013e3181cd1710
   Trauer JM, 2015, ANN INTERN MED, V163, P191, DOI 10.7326/M14-2841
   Whynes DK, 2013, VALUE HEALTH, V16, P124, DOI 10.1016/j.jval.2012.09.003
   Wiech K, 2016, SCIENCE, V354, P584, DOI 10.1126/science.aaf8934
   Williams Amanda C de C, 2020, Cochrane Database Syst Rev, V8, pCD007407, DOI 10.1002/14651858.CD007407.pub4
   Wood SN, 2016, J AM STAT ASSOC, V111, P1548, DOI 10.1080/01621459.2016.1180986
   Wood SN, 2017, GEN ADDITIVE MODELS, V2, DOI DOI 10.1201/9781315370279
   Yarnitsky D, 2010, CURR OPIN ANESTHESIO, V23, P611, DOI 10.1097/ACO.0b013e32833c348b
   You DS, 2017, BEHAV MED, V43, P208, DOI 10.1080/08964289.2017.1322935
NR 76
TC 0
Z9 0
U1 0
U2 0
PU MDPI
PI BASEL
PA ST ALBAN-ANLAGE 66, CH-4052 BASEL, SWITZERLAND
EI 2077-0383
J9 J CLIN MED
JI J. Clin. Med.
PD FEB
PY 2022
VL 11
IS 3
AR 893
DI 10.3390/jcm11030893
PG 14
WC Medicine, General & Internal
WE Science Citation Index Expanded (SCI-EXPANDED); Social Science Citation Index (SSCI)
SC General & Internal Medicine
GA ZE9JW
UT WOS:000759194200001
PM 35160345
OA Green Published, gold
DA 2024-01-09
ER

PT J
AU Vancampfort, D
   Wyckaert, S
   Sienaert, P
   De Hert, M
   Stubbs, B
   Buys, R
   Schueremans, A
   Probst, M
AF Vancampfort, Davy
   Wyckaert, Sabine
   Sienaert, Pascal
   De Hert, Marc
   Stubbs, Brendon
   Buys, Roselien
   Schueremans, Ans
   Probst, Michel
TI The functional exercise capacity in patients with bipolar disorder
   versus healthy controls: A pilot study
SO PSYCHIATRY RESEARCH
LA English
DT Article
DE Exercise; Physical activity; Physical Fitness; Bipolar Disorder
ID QUALITY-OF-LIFE; REPORT QIDS-SR; PHYSICAL-ACTIVITY; DEPRESSIVE
   SYMPTOMATOLOGY; CARDIOVASCULAR-DISEASE; QUICK INVENTORY; FITNESS;
   INTERVENTION; PREVALENCE; CONSENSUS
AB The aim of the current study was to compare the functional exercise capacity of patients with bipolar disorder with age-, gender- and body mass index (BMI)-matched healthy controls. Thirty patients (16 male, 40.8 +/- 11.6 years) and healthy controls (16 cc, 40.5 +/- 10.8 years) were included. All participants performed a 6-min walk test to assess the functional exercise capacity and completed the International Physical Activity Questionnaire. Patients were screened for psychiatric symptoms using the Quick Inventory of Depressive Symptomatology and Hypomania Checklist-32. Results demonstrated that patients with bipolar disorder demonstrated a significantly poorer functional exercise capacity (590.8 +/- 112.6 versus 704.2 +/- 94.3 m). A backward stepwise regression analyses showed that the level of depression and existing foot or ankle static problems and back pain before the test explained 70.9% of the variance in the distance achieved on the 6-min walk test (functional exercise capacity). The current study demonstrates that foot and back pain appear to be important negative predictors of functional exercise capacity in patients with bipolar disorder. Physical activity interventions delivered by physical therapists may help ameliorate pain symptoms and improve functional exercise capacity. (C) 2015 Elsevier Ireland Ltd. All rights reserved.
C1 [Vancampfort, Davy; De Hert, Marc; Buys, Roselien; Probst, Michel] KU Leuven Univ Leuven, Dept Rehabil Sci, B-3001 Leuven, Belgium.
   [Vancampfort, Davy; Wyckaert, Sabine; Sienaert, Pascal; De Hert, Marc; Schueremans, Ans; Probst, Michel] KU Leuven Univ Leuven, Dept Neurosci, UPC KU Leuven, B-3070 Kortenberg, Belgium.
   [Stubbs, Brendon] Univ Greenwich, Sch Hlth & Social Care, London SE9 2UG, England.
C3 KU Leuven; KU Leuven; University of Greenwich
RP Vancampfort, D (corresponding author), KU Leuven Univ Leuven, Dept Rehabil Sci, Tervuursevest 101, B-3001 Leuven, Belgium.
EM Davy.Vancampfort@uc-kortenberg.be
RI Probst, Michel/ABE-6137-2020; Vancampfort, Davy/AAD-1987-2019; Stubbs,
   Brendon/X-1904-2018; Vancampfort, Davy/ABF-2439-2020; sienaert,
   pascal/HTP-4217-2023; Probst, Michel/ABE-6781-2020; De Hert,
   Marc/AAH-6090-2021
OI Probst, Michel/0000-0002-1389-4862; Stubbs, Brendon/0000-0001-7387-3791;
   Vancampfort, Davy/0000-0002-4592-8625; De Hert,
   Marc/0000-0003-4255-5920; Buys, Roselien/0000-0001-8379-3971; Sienaert,
   Pascal/0000-0002-0650-415X
FU Research Foundation-Flanders (FWO-Vlaanderen); AstraZeneca; Lundbeck JA;
   Janssen-Cilag; Eli Lilly; Pfizer; Sanofi; Bristol-Myers Squibb; Otsuka;
   Takeda; Servier
FX We certify that no party having a direct interest in the results of the
   research supporting this article has or will confer a benefit on us or
   on any organization with which we are associated. Dr. xx is funded by
   the Research Foundation-Flanders (FWO-Vlaanderen). Dr. Prof. xx has been
   a consultant for or received honoraria as an independent speaker from
   Astra Zeneca, Lundbeck JA, Janssen-Cilag, Eli Lilly, Bristol-Myers
   Squibb and Servier. Prof. Dr. xx has been a consultant for, received
   grant/research support and honoraria from, and been on the
   speakers/advisory boards of AstraZeneca, Lundbeck JA, Janssen-Cilag, Eli
   Lilly, Pfizer, Sanofi, Bristol-Myers Squibb, Otsuka and Takeda. The
   other authors declare that they have no conflicts of interest related to
   this study.
CR American Psychiatric Association, 2013, DIAGN STAT MAN MENT
   Angst J, 2005, J AFFECT DISORDERS, V88, P217, DOI 10.1016/j.jad.2005.05.011
   Angst J, 2010, WORLD PSYCHIATRY, V9, P41
   [Anonymous], 2013, ACSMS GUIDELINES EXE
   Bernard P., 2014, DISABIL REHABIL
   Craig CL, 2003, MED SCI SPORT EXER, V35, P1381, DOI 10.1249/01.MSS.0000078924.61453.FB
   Crapo RO, 2002, AM J RESP CRIT CARE, V166, P111, DOI 10.1164/rccm.166/1/111
   De Cocker KA, 2008, PREV MED, V47, P179, DOI 10.1016/j.ypmed.2008.05.012
   De Hert M., 2014, ACTA PSYCHIAT SCAND
   Fekadu A, 2009, J AFFECT DISORDERS, V116, P4, DOI 10.1016/j.jad.2008.10.014
   Fiedorowicz J. G., 2014, PSYCHOSOMATICS
   Gardner DM, 2010, AM J PSYCHIAT, V167, P686, DOI 10.1176/appi.ajp.2009.09060802
   Guy W, 1976, CLIN GLOBAL IMPRESSI
   Herbsleb M, 2013, DRUG ALCOHOL DEPEN, V132, P505, DOI 10.1016/j.drugalcdep.2013.03.016
   IsHak WW, 2012, BIPOLAR DISORD, V14, P6, DOI 10.1111/j.1399-5618.2011.00969.x
   Janney CA, 2014, J AFFECT DISORDERS, V152, P498, DOI 10.1016/j.jad.2013.09.009
   Kleinbaum D. G., 2013, Applied regression analysis and other multivariable methods
   Krämer LV, 2014, PSYCHOL HEALTH, V29, P1206, DOI 10.1080/08870446.2014.918978
   Martin-Sierra A, 2011, ACTAS ESP PSIQUIATRI, V39, P211
   Ng F, 2007, J AFFECT DISORDERS, V101, P259, DOI 10.1016/j.jad.2006.11.014
   Philippaerts RM, 1999, AM J HUM BIOL, V11, P587
   Prieto M. L., 2014, ACTA PSYCHIAT SCAND
   Rush AJ, 2003, BIOL PSYCHIAT, V54, P573, DOI 10.1016/S0006-3223(02)01866-8
   Smith DJ, 2013, BMC MED, V11, DOI 10.1186/1741-7015-11-263
   Soundy A, 2014, ARCH PSYCHIAT NURS, V28, P135, DOI 10.1016/j.apnu.2013.12.002
   Swartz HA, 2012, J CLIN PSYCHIAT, V73, P1563, DOI 10.4088/JCP.12ac08227
   Trivedi MH, 2004, PSYCHOL MED, V34, P73, DOI 10.1017/S0033291703001107
   Van Citters AD, 2010, COMMUNITY MENT HLT J, V46, P540, DOI 10.1007/s10597-009-9272-x
   Vancampfort D, 2011, ACTA PSYCHIAT SCAND, V123, P423, DOI 10.1111/j.1600-0447.2010.01666.x
   Vancampfort D, 2013, PSYCHIAT RES, V207, P25, DOI 10.1016/j.psychres.2012.09.026
   Vancampfort D, 2013, AM J PSYCHIAT, V170, P265, DOI 10.1176/appi.ajp.2012.12050620
   Vancampfort D, 2013, J AFFECT DISORDERS, V145, P285, DOI 10.1016/j.jad.2012.07.020
   Vancampfort D, 2012, DISABIL REHABIL, V34, P1, DOI 10.3109/09638288.2011.587090
   Vancampfort D, 2011, PSYCHIAT RES, V187, P62, DOI 10.1016/j.psychres.2010.11.027
   Waxmonsky JA, 2005, GEN HOSP PSYCHIAT, V27, P321, DOI 10.1016/j.genhosppsych.2005.05.003
   Wearing SC, 2006, OBES REV, V7, P239, DOI 10.1111/j.1467-789X.2006.00251.x
   World Health Organisation, 2004, HIGHL HLTH BELG
NR 37
TC 20
Z9 22
U1 0
U2 10
PU ELSEVIER IRELAND LTD
PI CLARE
PA ELSEVIER HOUSE, BROOKVALE PLAZA, EAST PARK SHANNON, CO, CLARE, 00000,
   IRELAND
SN 0165-1781
J9 PSYCHIAT RES
JI Psychiatry Res.
PD SEP 30
PY 2015
VL 229
IS 1-2
BP 194
EP 199
DI 10.1016/j.psychres.2015.07.040
PG 6
WC Psychiatry
WE Science Citation Index Expanded (SCI-EXPANDED); Social Science Citation Index (SSCI)
SC Psychiatry
GA CQ7HC
UT WOS:000360772600027
PM 26208981
DA 2024-01-09
ER

PT J
AU Grunze, HCR
AF Grunze, Heinz C. R.
TI Anticonvulsants in bipolar disorder
SO JOURNAL OF MENTAL HEALTH
LA English
DT Review
DE Psychosis; anticonvulsants; bipolar disorder; depression; mania
ID PLACEBO-CONTROLLED TRIAL; DOUBLE-BLIND; ACUTE MANIA; MOOD STABILIZERS;
   ELECTROCONVULSIVE-THERAPY; ANTIEPILEPTIC DRUGS; MESSENGER-RNA; VALPROIC
   ACID; I-DISORDER; OPEN-LABEL
AB Anticonvulsant drugs are widely used in psychiatric indications. This includes alcohol and benzodiazepine withdrawal symptoms, panic and anxiety disorders, dementia, schizophrenia, and to some extent personality disorders. Besides pain syndromes, their main domain outside epilepsy, however, is bipolar disorder. Carbamazepine, valproate, and lamotrigine are meanwhile recognized mood stabilizers, but several other antiepileptic drugs have also been tried out with diverging or inconclusive results. Understanding the mechanisms of action and identifying similarities between anticonvulsants effective in bipolar disorder may also enhance our understanding of the underlying pathophysiology of the disorder.
C1 Newcastle Univ, Sch Neurol Neurobiol & Psychiat, Royal Victoria Infirm, Newcastle Upon Tyne NE1 4LP, Tyne & Wear, England.
C3 Newcastle University - UK
RP Grunze, HCR (corresponding author), Newcastle Univ, Sch Neurol Neurobiol & Psychiat, Royal Victoria Infirm, Leazes Wing,Queen Victoria Rd, Newcastle Upon Tyne NE1 4LP, Tyne & Wear, England.
EM Heinz.Grunze@ncl.ac.uk
RI Grunze, Heinz/J-1198-2019
OI Grunze, Heinz/0000-0003-4712-8979
CR Altshuler L L, 1999, Bipolar Disord, V1, P61, DOI 10.1034/j.1399-5618.1999.10113.x
   Amann B, 2006, J CLIN PSYCHOPHARM, V26, P534, DOI 10.1097/01.jcp.0000236661.95200.3e
   Anand A, 2005, J CLIN PSYCHIAT, V66, P195, DOI 10.4088/JCP.v66n0206
   Andreasen AH, 2007, EPILEPSIA, V48, P490, DOI 10.1111/j.1528-1167.2007.00924.x
   Andreazza AC, 2008, J PSYCHIATR NEUROSCI, V33, P516
   [Anonymous], 2007, Manic-Depressive Illness: Bipolar Disorder and Recurrent Depression
   ANTIA IJ, 1995, J AFFECT DISORDERS, V34, P33, DOI 10.1016/0165-0327(94)00102-F
   Bachmann RF, 2005, MOL NEUROBIOL, V32, P173, DOI 10.1385/MN:32:2:173
   Basselin M, 2008, NEUROCHEM RES, V33, P2229, DOI 10.1007/s11064-008-9700-2
   Basselin M, 2007, BIOL PSYCHIAT, V62, P934, DOI 10.1016/j.biopsych.2007.04.021
   BERRIDGE MJ, 1989, NATURE, V341, P197, DOI 10.1038/341197a0
   Bersudsky Y, 2006, INT J NEUROPSYCHOPH, V9, P479, DOI 10.1017/S1461145705006140
   Bowden C, 2008, INT CLIN PSYCHOPHARM, V23, P254, DOI 10.1097/YIC.0b013e3282fd827c
   Bowden CL, 2006, J CLIN PSYCHIAT, V67, P1501, DOI 10.4088/JCP.v67n1003
   BOWDEN CL, 1994, JAMA-J AM MED ASSOC, V271, P918, DOI 10.1001/jama.271.12.918
   BROWN D, 1989, INT CLIN PSYCHOPHARM, V4, P229, DOI 10.1097/00004850-198907000-00005
   Brown EB, 2006, J CLIN PSYCHIAT, V67, P1025, DOI 10.4088/JCP.v67n0703
   BUKI VMV, 1998, MANIA CLIN RES PERSP, P119
   Calabrese JR, 1999, J CLIN PSYCHIAT, V60, P79, DOI 10.4088/JCP.v60n0203
   Carney S, 2003, LANCET, V361, P799
   Carta MG, 2002, PHARMACOPSYCHIATRY, V35, P33, DOI 10.1055/s-2002-19836
   Chen C, 2008, BIPOLAR DISORD, V10, P816, DOI 10.1111/j.1399-5618.2008.00623.x
   Chen G, 2006, CURR OPIN PSYCHIATR, V19, P313, DOI 10.1097/01.yco.0000218604.63463.cd
   Chen G, 1999, J NEUROCHEM, V72, P1327, DOI 10.1046/j.1471-4159.2000.0721327.x
   Chen G, 2001, INT J NEUROPSYCHOPH, V4, P47, DOI 10.1017/S146114570100222X
   Chen PS, 2006, MOL PSYCHIATR, V11, P1116, DOI 10.1038/sj.mp.4001893
   Chengappa KNR, 2006, J CLIN PSYCHIAT, V67, P1698, DOI 10.4088/JCP.v67n1105
   Choi H, 2003, EXPERT OPIN PHARMACO, V4, P243, DOI 10.1517/eoph.4.2.243.21081
   Craddock N, 2010, MOL PSYCHIATR, V15, P146, DOI 10.1038/mp.2008.66
   Dailey JW, 1997, EUR J PHARMACOL, V328, P153, DOI 10.1016/S0014-2999(97)83041-5
   Davis LL, 2005, J AFFECT DISORDERS, V85, P259, DOI 10.1016/j.jad.2004.09.009
   De Marco FA, 2003, SEIZURE-EUR J EPILEP, V12, P312, DOI 10.1016/S1059-1311(02)00267-4
   Denicoff KD, 1997, J CLIN PSYCHIAT, V58, P470, DOI 10.4088/JCP.v58n1102
   DIEHL DJ, 1992, COMPR PSYCHIAT, V33, P115, DOI 10.1016/0010-440X(92)90007-D
   DUBOVSKY SL, 1983, BIOL PSYCHIAT, V18, P781
   EMRICH HM, 1992, PROG NEURO-PSYCHOPH, V16, P691, DOI 10.1016/0278-5846(92)90025-A
   Farber NB, 2002, MOL PSYCHIATR, V7, P726, DOI 10.1038/sj.mp.4001087
   FREEMAN TW, 1992, AM J PSYCHIAT, V149, P108
   Frye MA, 2000, J CLIN PSYCHOPHARM, V20, P607, DOI 10.1097/00004714-200012000-00004
   Gajwani P, 2005, EPILEPSIA, V46, P38, DOI 10.1111/j.1528-1167.2005.463008.x
   Gallagher P, 2006, INT J NEUROPSYCHOPH, V9, P627, DOI 10.1017/S1461145705006450
   Ghaemi SN, 2007, J CLIN PSYCHIAT, V68, P1840, DOI 10.4088/JCP.v68n1203
   Ghaemi SN, 2006, J CLIN PSYCHOPHARM, V26, P385, DOI 10.1097/01.jcp.0000227702.72117.f5
   Goldberg JF, 2002, AM J PSYCHIAT, V159, P148, DOI 10.1176/appi.ajp.159.1.148
   GOLDBERG JF, 1994, BIOL PSYCHIAT, V35, P70, DOI 10.1016/0006-3223(94)91169-X
   Goldberg Joseph F, 2005, Curr Psychiatry Rep, V7, P456, DOI 10.1007/s11920-005-0067-7
   Goodwin GM, 2004, J CLIN PSYCHIAT, V65, P432
   GRANGER P, 1995, MOL PHARMACOL, V47, P1189
   Greil W, 1997, J AFFECT DISORDERS, V43, P151, DOI 10.1016/S0165-0327(96)01427-9
   Greil W, 1998, J CLIN PSYCHOPHARM, V18, P455, DOI 10.1097/00004714-199812000-00007
   Grunze H, 1998, BRAIN RES, V791, P330, DOI 10.1016/S0006-8993(98)00180-2
   Grunze H, 1999, J CLIN PSYCHIAT, V60, P759, DOI 10.4088/JCP.v60n1107
   Grunze H, 2003, J CLIN PSYCHIAT, V64, P781, DOI 10.4088/JCP.v64n0707
   GRUNZE H, 2008, PSYCHIATRY, P1283
   Grunze H, 2009, WORLD J BIOL PSYCHIA, V10, P85, DOI 10.1080/15622970902823202
   Harkin A, 2003, CLIN NEUROSCI RES, V3, P253, DOI 10.1016/S1566-2772(03)00087-2
   Hartong EGTM, 2003, J CLIN PSYCHIAT, V64, P144, DOI 10.4088/JCP.v64n0206
   Jensen JB, 1997, EUR NEUROPSYCHOPHARM, V7, P173
   Jezova D, 2005, ENDOCRINE, V28, P287, DOI 10.1385/ENDO:28:3:287
   KANBA S, 1994, PROG NEURO-PSYCHOPH, V18, P707
   Kasperlik-Zaluska AA, 2005, NEUROENDOCRINOL LETT, V26, P709
   KASSIR S, 1991, BIOL PSYCHIAT, V30, P631, DOI 10.1016/0006-3223(91)90034-J
   Kaster MP, 2007, EUR J PHARMACOL, V565, P119, DOI 10.1016/j.ejphar.2007.03.003
   Kaufman RE, 2009, PROG NEURO-PSYCHOPH, V33, P427, DOI 10.1016/j.pnpbp.2008.12.025
   KRAEPELIN E, 1921, MANIC DEPRESSIVE I 2, V3
   Krüger S, 2008, PSYCHOPHARMACOLOGY, V198, P297, DOI 10.1007/s00213-008-1109-8
   Kushner SF, 2006, BIPOLAR DISORD, V8, P15, DOI 10.1111/j.1399-5618.2006.00276.x
   Kyomen HH, 2006, AM J GERIAT PSYCHIAT, V14, P985, DOI 10.1097/01.JGP.0000224657.37446.9b
   LAMBERT PA, 1966, ENCEPHALE, V8, P367
   Lampe H, 1990, Neuroreport, V1, P26, DOI 10.1097/00001756-199009000-00008
   LENOX RH, 1994, CLIN CHEM, V40, P309
   LISMAN J, 1994, TRENDS NEUROSCI, V17, P406, DOI 10.1016/0166-2236(94)90014-0
   Loscher W, 1996, EUR J PHARMACOL, V299, P61, DOI 10.1016/0014-2999(95)00831-4
   Lubrich B, 1999, NEUROPSYCHOPHARMACOL, V21, P519, DOI 10.1016/S0893-133X(99)00037-8
   MACDONALD RL, 1993, EPILEPSIA, V34, pS1, DOI 10.1111/j.1528-1157.1993.tb05918.x
   Maes M, 1997, PSYCHIAT RES, V71, P67, DOI 10.1016/S0165-1781(97)00046-2
   Manki H, 1996, J AFFECT DISORDERS, V40, P7, DOI 10.1016/0165-0327(96)00035-3
   McElroy SL, 1996, J CLIN PSYCHIAT, V57, P142
   McElroy SL, 2005, J CLIN PSYCHIAT, V66, P617, DOI 10.4088/JCP.v66n0512
   McIntyre RS, 2002, BIPOLAR DISORD, V4, P207, DOI 10.1034/j.1399-5618.2002.01189.x
   Mishory A, 2000, AM J PSYCHIAT, V157, P463, DOI 10.1176/appi.ajp.157.3.463
   Mishory A, 2003, BIPOLAR DISORD, V5, P464, DOI 10.1046/j.1399-5618.2003.00070.x
   MOSCOVICH DG, 1990, BIOL PSYCHIAT, V27, P552, DOI 10.1016/0006-3223(90)90448-B
   MUKHERJEE S, 1989, CONVULSIVE THER, V5, P227
   MUKHERJEE S, 1994, AM J PSYCHIAT, V151, P169
   Müller-Oerlinghausen B, 2000, J CLIN PSYCHOPHARM, V20, P195, DOI 10.1097/00004714-200004000-00012
   Muralidharan A, 2006, CNS DRUGS, V20, P969, DOI 10.2165/00023210-200620120-00002
   NAUMANN M, 1994, LANCET, V343, P606, DOI 10.1016/S0140-6736(94)91562-8
   Nolen WA, 2007, ACTA PSYCHIAT SCAND, V115, P360, DOI 10.1111/j.1600-0447.2007.00993.x
   Ogden CA, 2004, MOL PSYCHIATR, V9, P1007, DOI 10.1038/sj.mp.4001547
   Okuma T, 1973, Folia Psychiatr Neurol Jpn, V27, P283
   OLPE H, 1991, EXPERIENTIA, V47, P254, DOI 10.1007/BF01958152
   Owen RT, 2006, DRUG TODAY, V42, P283, DOI 10.1358/dot.2006.42.5.985635
   Pande AC, 2000, BIPOLAR DISORD, V2, P249, DOI 10.1034/j.1399-5618.2000.20305.x
   POPE HG, 1991, ARCH GEN PSYCHIAT, V48, P62
   Popova Ekaterine, 2007, Expert Rev Neurother, V7, P617, DOI 10.1586/14737175.7.6.617
   POST RM, 1981, LIFE SCI, V28, P755, DOI 10.1016/0024-3205(81)90157-0
   Post RM, 1996, PSYCHOPHARMACOLOGY, V128, P115, DOI 10.1007/s002130050117
   Post RM, 1996, MOL NEUROBIOL, V13, P33, DOI 10.1007/BF02740751
   Post RM, 2004, CLIN EEG NEUROSCI, V35, P14, DOI 10.1177/155005940403500108
   RAINNIE DG, 1992, J NEUROPHYSIOL, V67, P443, DOI 10.1152/jn.1992.67.2.443
   Rao JS, 2007, BIPOLAR DISORD, V9, P513, DOI 10.1111/j.1399-5618.2007.00361.x
   ROSEN JB, 1992, MOL BRAIN RES, V15, P247, DOI 10.1016/0169-328X(92)90115-R
   ROYBYRNE P, 1985, ACTA PSYCHIAT SCAND, V71, P1, DOI 10.1111/j.1600-0447.1985.tb10510.x
   SANDER JWAS, 1991, J NEUROL NEUROSUR PS, V54, P435, DOI 10.1136/jnnp.54.5.435
   Schaffer A, 2006, J AFFECT DISORDERS, V96, P95, DOI 10.1016/j.jad.2006.05.023
   Shaltiel G, 2004, BIOL PSYCHIAT, V56, P868, DOI 10.1016/j.biopsych.2004.08.027
   Singh V, 2005, PSYCHIAT CLIN N AM, V28, P301, DOI 10.1016/j.psc.2005.02.004
   Small JG, 1996, PSYCHOPHARMACOL BULL, V32, P623
   Smith LA, 2007, BIPOLAR DISORD, V9, P394, DOI 10.1111/j.1399-5618.2007.00490.x
   Smith MA, 1995, ANN NY ACAD SCI, V771, P234, DOI 10.1111/j.1749-6632.1995.tb44684.x
   SOKOMBA EN, 1988, NEUROPHARMACOLOGY, V27, P409, DOI 10.1016/0028-3908(88)90150-5
   Southam E, 1998, EUR J PHARMACOL, V358, P19, DOI 10.1016/S0014-2999(98)00580-9
   Suppes T, 2002, BIPOLAR DISORD, V4, P283, DOI 10.1034/j.1399-5618.2002.01201.x
   Swann AC, 1997, ARCH GEN PSYCHIAT, V54, P37
   Tohen M, 2008, J CLIN PSYCHIAT, V69, P1776, DOI 10.4088/JCP.v69n1113
   Tringali G, 2006, PSYCHOPHARMACOLOGY, V188, P386, DOI 10.1007/s00213-006-0539-4
   TURNER WJ, 1967, INT J NEUROPSYCHIA S, V3, P20
   Vaden DL, 2001, J BIOL CHEM, V276, P15466, DOI 10.1074/jbc.M004179200
   van Calker D, 2000, BIPOLAR DISORD, V2, P102, DOI 10.1034/j.1399-5618.2000.020203.x
   van der Loos M, 2007, BIPOLAR DISORD, V9, P107
   Vasudev K, 2000, PSYCHOPHARMACOLOGY, V150, P15, DOI 10.1007/s002130000380
   Vieta E, 2006, J CLIN PSYCHIAT, V67, P473, DOI 10.4088/JCP.v67n0320
   Wagner KD, 2006, AM J PSYCHIAT, V163, P1179, DOI 10.1176/appi.ajp.163.7.1179
   Walden J, 1993, Eur Neuropsychopharmacol, V3, P137, DOI 10.1016/0924-977X(93)90265-N
   Waldman ID, 1997, GENET EPIDEMIOL, V14, P699, DOI 10.1002/(SICI)1098-2272(1997)14:6<699::AID-GEPI25>3.0.CO;2-K
   Wang JF, 2001, INT J NEUROPSYCHOPH, V4, P65, DOI 10.1017/S1461145701002231
   Wang PW, 2002, BIPOLAR DISORD, V4, P296, DOI 10.1034/j.1399-5618.2002.01211.x
   Watson S, 2004, BRIT J PSYCHIAT, V184, P496, DOI 10.1192/bjp.184.6.496
   WEGERER JV, 1997, EUR NEUROPSYCHOPHARM, V7, P77
   WHITTON PS, 1985, J PHARM PHARMACOL, V37, P199, DOI 10.1111/j.2042-7158.1985.tb05040.x
   Williams RSB, 2002, NATURE, V417, P292, DOI 10.1038/417292a
   Wilson MS, 2007, EXPERT OPIN PHARMACO, V8, P111, DOI 10.1517/14656566.8.1.111
   WOOD AJ, 1989, J NEUROCHEM, V52, P1042, DOI 10.1111/j.1471-4159.1989.tb01845.x
   Yatham LN, 2002, AM J PSYCHIAT, V159, P1718, DOI 10.1176/appi.ajp.159.10.1718
   Yildiz A, 2008, ARCH GEN PSYCHIAT, V65, P255, DOI 10.1001/archgenpsychiatry.2007.43
   YOUNG AH, 2006, COCHRANE DB SYST REV, V3, P4694
   YOUNG AH, 2006, COCHRANE DB SYST REV, V3
   Zajecka JM, 2002, J CLIN PSYCHIAT, V63, P1148, DOI 10.4088/JCP.v63n1210
   Zarate CA, 2006, BIOL PSYCHIAT, V59, P1006, DOI 10.1016/j.biopsych.2005.10.021
NR 140
TC 39
Z9 42
U1 0
U2 11
PU TAYLOR & FRANCIS INC
PI PHILADELPHIA
PA 530 WALNUT STREET, STE 850, PHILADELPHIA, PA 19106 USA
SN 0963-8237
EI 1360-0567
J9 J MENT HEALTH
JI J. Ment. Heal.
PD APR
PY 2010
VL 19
IS 2
BP 127
EP 141
DI 10.3109/09638230903469186
PG 15
WC Psychology, Clinical
WE Social Science Citation Index (SSCI)
SC Psychology
GA 607VK
UT WOS:000278535200003
PM 20433321
DA 2024-01-09
ER

PT J
AU Vancampfort, D
   Wyckaert, S
   Sienaert, P
   De Hert, M
   Soundy, A
   Rosenbaum, S
   Richards, J
   Probst, M
AF Vancampfort, Davy
   Wyckaert, Sabine
   Sienaert, Pascal
   De Hert, Marc
   Soundy, Andrew
   Rosenbaum, Simon
   Richards, Justin
   Probst, Michel
TI TEST-RETEST STUDY OF THE SIX-MINUTE WALK TEST IN PEOPLE WITH BIPOLAR
   DISORDER
SO PSYCHIATRIA DANUBINA
LA English
DT Article
DE exercise; walking; pain; depression; bipolar disorder; the 6-minute walk
   test
ID METABOLIC SYNDROME; METAANALYSIS; CONSENSUS
AB Background: The multidisciplinary care for bipolar disorder is highly fragmented with limited opportunities for prevention and treatment of medical co-morbidities. We examined the reliability of the 6-minute walk test (6MWT). Secondary aims were to assess minimal detectable changes (MDC95), practice effects and the impact of clinical conditions.
   Subjects and methods: Two 6MWTs were administered within 3 days to 46 (23 male) inpatients with a DSM-V diagnosis of bipolar disorder. Physical complaints before and after the 6MWT were recorded. Patients completed the Quick Inventory of Depressive Symptomatology Self Report (QIDS-SR) and Hypomania Check List-32.
   Results: Patients walked 594.7 +/- 121.3 meters and 600.0 +/- 122.9 meters at the first and second test. The intraclass correlation coefficient was 0.98 (95% confidence interval 0.97-0.99). The MDC95 was 37.8 meters for men and 52.9 meters for women. No practice effect was detected. Longer illness duration, higher QIDS-SR scores and the presence of feet or ankle static problems or pain were independently related to shorter 6MWT distance accounting for 59.8% of the variance.
   Conclusion: The 6MWT is a clinically feasible tool for evaluating the functional exercise capacity in patients with bipolar disorder. Health care professionals should consider depression and physical pain when developing rehabilitation programmes.
C1 [Vancampfort, Davy; Wyckaert, Sabine; Sienaert, Pascal; De Hert, Marc; Probst, Michel] KU Leuven Univ Leuven, Dept Rehabil Sci, Leuven, Belgium.
   [Vancampfort, Davy; Wyckaert, Sabine; Sienaert, Pascal; De Hert, Marc; Probst, Michel] KU Leuven Univ Leuven, Leuven Kortenberg, Belgium.
   [Soundy, Andrew] Univ Birmingham, Sch Sport Exercise & Rehabil Sci, Birmingham, W Midlands, England.
   [Rosenbaum, Simon] Univ New South Wales, Sch Psychiat, Sydney, NSW, Australia.
   [Richards, Justin] Univ Sydney, Sch Publ Hlth, Sydney, NSW, Australia.
   [Richards, Justin] Univ Sydney, Charles Perkins Ctr, Sydney, NSW, Australia.
C3 KU Leuven; KU Leuven; University of Birmingham; University of New South
   Wales Sydney; University of Sydney; University of Sydney
RP Vancampfort, D (corresponding author), KU Leuven Univ Leuven, Dept Rehabil Sci, Leuvensesteenweg 517, B-3070 Kortenberg, Belgium.
EM Davy.Vancampfort@uc-kortenberg.be
RI Soundy, Andrew/H-3407-2019; sienaert, pascal/HTP-4217-2023; Probst,
   Michel/ABE-6781-2020; Probst, Michel/ABE-6137-2020; Vancampfort,
   Davy/AAD-1987-2019; De Hert, Marc/AAH-6090-2021; Rosenbaum,
   Simon/Y-3241-2019
OI Soundy, Andrew/0000-0002-5118-5872; Probst, Michel/0000-0002-1389-4862;
   De Hert, Marc/0000-0003-4255-5920; Rosenbaum, Simon/0000-0002-8984-4941;
   Richards, Justin/0000-0003-4584-8614; Sienaert,
   Pascal/0000-0002-0650-415X
CR Alberti KGMM, 2006, DIABETIC MED, V23, P469, DOI 10.1111/j.1464-5491.2006.01858.x
   American College of Sports Medicine, 2013, Series Editor, V10th ed
   Angst J, 2003, J AFFECT DISORDERS, V88, P217
   [Anonymous], 2002, AM J RESP CRIT CARE, V166, P111, DOI [DOI 10.1164/AJRCCM.166.1.AT1102, 10.1164/ajrccm.166.1.at1102, DOI 10.1164/RCCM.166/1/111]
   Association A. P., 2013, DIAGN STAT MAN MENT, DOI [10.1176/appi.books.9780890425596, DOI 10.1176/APPI.BOOKS.9780890425596]
   Bernard P, 2015, DISABIL REHABIL, V37, P921, DOI 10.3109/09638288.2014.948136
   Bland JM, 2007, J BIOPHARM STAT, V17, P571, DOI 10.1080/10543400701329422
   Carney CP, 2006, PSYCHOSOM MED, V68, P684, DOI 10.1097/01.psy.0000237316.09601.88
   Chang CK, 2011, PLOS ONE, V6, DOI 10.1371/journal.pone.0019590
   De Hert M, 2011, WORLD PSYCHIATRY, V10, P138
   DONNER A, 1987, STAT MED, V6, P441, DOI 10.1002/sim.4780060404
   Gardner DM, 2010, AM J PSYCHIAT, V167, P686, DOI 10.1176/appi.ajp.2009.09060802
   Geddes JR, 2013, LANCET, V381, P1672, DOI 10.1016/S0140-6736(13)60857-0
   Krämer LV, 2014, PSYCHOL HEALTH, V29, P1206, DOI 10.1080/08870446.2014.918978
   Leboyer M, 2010, J CLIN PSYCHIAT, V71, P1689, DOI 10.4088/JCP.10m06347yel
   Novick DM, 2010, BIPOLAR DISORD, V12, P1, DOI 10.1111/j.1399-5618.2009.00786.x
   Rush AJ, 2003, BIOL PSYCHIAT, V54, P573, DOI 10.1016/S0006-3223(02)01866-8
   Stubbs B, 2015, ACTA PSYCHIAT SCAND, V131, P75, DOI 10.1111/acps.12325
   Vancampfort D, 2013, AM J PSYCHIAT, V170, P265, DOI 10.1176/appi.ajp.2012.12050620
   Vancampfort D, 2013, J AFFECT DISORDERS, V145, P285, DOI 10.1016/j.jad.2012.07.020
   Vancampfort D, 2011, PSYCHIAT RES, V187, P62, DOI 10.1016/j.psychres.2010.11.027
   Wearing SC, 2006, OBES REV, V7, P239, DOI 10.1111/j.1467-789X.2006.00251.x
   Whiteford HA, 2013, LANCET, V382, P1575, DOI 10.1016/S0140-6736(13)61611-6
   World Health Organisation, 1993, INT CLASS DIS CLASS
NR 24
TC 8
Z9 8
U1 0
U2 0
PU MEDICINSKA NAKLADA
PI ZAGREB
PA VLASKA 69, HR-10000 ZAGREB, CROATIA
SN 0353-5053
EI 1849-0867
J9 PSYCHIAT DANUB
JI Psychiatr. Danub.
PY 2016
VL 28
IS 1
BP 39
EP 44
PG 6
WC Psychiatry
WE Science Citation Index Expanded (SCI-EXPANDED); Social Science Citation Index (SSCI)
SC Psychiatry
GA DU0FP
UT WOS:000381877700005
PM 26938820
DA 2024-01-09
ER

PT J
AU Ehnvall, A
   Mitchell, PB
   Hadzi-Pavlovic, D
   Loo, C
   Breakspear, M
   Wright, A
   Roberts, G
   Frankland, A
   Corry, J
AF Ehnvall, Anna
   Mitchell, Philip B.
   Hadzi-Pavlovic, Dusan
   Loo, Colleen
   Breakspear, Michael
   Wright, Adam
   Roberts, Gloria
   Frankland, Andrew
   Corry, Justine
TI Pain and rejection sensitivity in bipolar depression
SO BIPOLAR DISORDERS
LA English
DT Article
DE bipolar disorder; depression; headaches; pain; rejection sensitivity
ID DISORDERS; ABUSE; COMORBIDITY; PREVALENCE; PERCEPTION; EXPERIENCE;
   SYMPTOMS; ANXIETY; OPIOIDS; BURDEN
AB Objectives:
   Little is known regarding the correlates of pain in bipolar disorder. Recent neuroimaging studies support the contention that depression, as well as pain distress and rejection distress, share the same neurobiological circuits. In a recently published study, we confirmed the hypothesis that perception of increased pain during treatment-refractory depression, predominantly unipolar, was related to increased rejection sensitivity. In the present study, we aimed to test this same hypothesis for bipolar depression.
   Methods:
   The present study analysed data from 67 patients presenting to the Black Dog Institute Bipolar Disorders Clinic in Sydney, Australia. The patients all met DSM-IV criteria for bipolar disorder and had completed a self-report questionnaire regarding perceived pain and rejection sensitivity during depression.
   Results:
   A significant increase in the experience of headaches (p = 0.003) as well as chest pain (p = 0.004) during bipolar depression was predicted by a major increase in rejection sensitivity when depressed, i.e., state rejection sensitivity. Being rejection sensitive in general, i.e., trait rejection sensitivity, did not predict pain during depression.
   Conclusions:
   The experience of increased headaches and chest pain during bipolar depression is related to increased rejection sensitivity during depression. Research to further elucidate this relationship is required.
C1 [Ehnvall, Anna] Gothenburg Univ, Inst Clin Neurosci, Psychiat Outpatient Clin, S-43240 Varberg, Sweden.
   [Mitchell, Philip B.; Hadzi-Pavlovic, Dusan; Loo, Colleen; Breakspear, Michael; Wright, Adam; Roberts, Gloria; Frankland, Andrew; Corry, Justine] Univ New S Wales, Sch Psychiat, Sydney, NSW, Australia.
   [Mitchell, Philip B.; Hadzi-Pavlovic, Dusan; Loo, Colleen; Breakspear, Michael; Wright, Adam; Roberts, Gloria; Frankland, Andrew; Corry, Justine] Prince Wales Hosp, Black Dog Inst, Sydney, NSW, Australia.
C3 University of Gothenburg; University of New South Wales Sydney; Black
   Dog Institute
RP Ehnvall, A (corresponding author), Gothenburg Univ, Inst Clin Neurosci, Psychiat Outpatient Clin, Oskarsdalsgatan 7, S-43240 Varberg, Sweden.
EM anna.ehnvall@lthalland.se
RI Breakspear, Michael/ABF-6302-2020; Hadzi-Pavlovic, Dusan/ABE-2266-2021;
   Loo, Colleen/HLX-9585-2023; Breakspear, Michael J/M-5859-2014; Mitchell,
   Paul/P-1498-2014
OI Breakspear, Michael/0000-0003-4943-3969; Mitchell,
   Philip/0000-0002-7954-5235; Loo, Colleen/0000-0003-3267-0554
FU Australian NHMRC [510135]; Swedish Medical Society; Soderstrom-Konigska
   Foundation; Psychiatric Outpatient Clinic in Varberg, Sweden; Eli Lilly
   Co; Boehringer-Ingelheim; GlaxoSmithKline; AstraZeneca; Janssen-Cilag;
   Lundbeck; Wyeth
FX This study was supported by funding from an Australian NHMRC program
   grant (no. 510135). AE was funded by the Swedish Medical Society, the
   Soderstrom-Konigska Foundation, and the Psychiatric Outpatient Clinic in
   Varberg, Sweden.; AE has received remuneration for lectures or advisory
   board membership from Eli Lilly & Co, Boehringer-Ingelheim, and
   GlaxoSmithKline in the last five years; and has not been a member of an
   industry advisory board since 2008. PBM has received remuneration for
   lectures or advisory board membership from AstraZeneca, Eli Lilly & Co.,
   Janssen-Cilag, or Lundbeck in the last five years; and has not been a
   member of an industry advisory board since late 2007. DHP has received
   remuneration for a lecture from Eli Lilly & Co. in the last five years.
   CL has received remuneration for lectures from Eli Lilly & Co. and Wyeth
   in the last five years. MB, AW, GR, AF, and JC have no conflicts of
   interest to report.
CR Bair MJ, 2004, PSYCHOSOM MED, V66, P17, DOI 10.1097/01.PSY.0000106883.94059.C5
   Berenson KR, 2006, PERS SOC PSYCHOL B, V32, P1509, DOI 10.1177/0146167206291671
   Berk M, 2004, ACTA PSYCHIAT SCAND, V110, P39, DOI 10.1111/j.1600-0447.2004.00412.x
   Berk M, 2007, BIPOLAR DISORD, V9, P571, DOI 10.1111/j.1399-5618.2007.00536.x
   Blier P, 2001, J PSYCHIATR NEUROSCI, V26, P37
   BROWN GW, 1978, SOCIAL ORIGIN DEPRES
   Carney CP, 2006, PSYCHOSOM MED, V68, P684, DOI 10.1097/01.psy.0000237316.09601.88
   Damasio AR, 2000, NAT NEUROSCI, V3, P1049, DOI 10.1038/79871
   Ehnvall A, 2009, ACTA PSYCHIAT SCAND, V119, P375, DOI 10.1111/j.1600-0447.2008.01316.x
   Eisenberger NI, 2006, PAIN, V126, P132, DOI 10.1016/j.pain.2006.06.024
   Eisenberger NI, 2003, SCIENCE, V302, P290, DOI 10.1126/science.1089134
   Feinmann C, 2004, J OROFAC PAIN, V18, P360
   First M. B., 2001, STRUCTURED CLIN INTE
   Gilmer WS, 2003, J AFFECT DISORDERS, V75, P97, DOI 10.1016/S0165-0327(03)00046-6
   Gladstone GL, 2004, AM J PSYCHIAT, V161, P1417, DOI 10.1176/appi.ajp.161.8.1417
   Goldstein BI, 2009, J AFFECT DISORDERS, V117, P151, DOI 10.1016/j.jad.2009.01.011
   Greenberg PE, 2003, J CLIN PSYCHIAT, V64, P17
   Katona C, 2005, CLIN MED, V5, P390, DOI 10.7861/clinmedicine.5-4-390
   Kilbourne AM, 2004, BIPOLAR DISORD, V6, P368, DOI 10.1111/j.1399-5618.2004.00138.x
   Leskelä U, 2006, PSYCHOL MED, V36, P779, DOI 10.1017/S0033291706007276
   McIntyre RS, 2006, HEADACHE, V46, P973, DOI 10.1111/j.1526-4610.2006.00469.x
   Mitchell PB, 2009, AUST NZ J PSYCHIAT, V43, P109, DOI 10.1080/00048670802607220
   Moss-Morris R, 2007, CLIN J PAIN, V23, P558, DOI 10.1097/AJP.0b013e318093fcab
   Nelson EE, 1998, NEUROSCI BIOBEHAV R, V22, P437, DOI 10.1016/S0149-7634(97)00052-3
   PANKSEPP J, 1980, NEUROSCI BIOBEHAV R, V4, P473, DOI 10.1016/0149-7634(80)90036-6
   PANKSEPP J, 1980, PSYCHOPHARMACOLOGY, V72, P111, DOI 10.1007/BF00433816
   Phillips ML, 2003, BIOL PSYCHIAT, V54, P515, DOI 10.1016/S0006-3223(03)00171-9
   Rainville P, 1997, SCIENCE, V277, P968, DOI 10.1126/science.277.5328.968
   *ROYAL COLL PHYS R, 2003, PSYCH CAR MED PAT PR
   Sachs-Ericsson N, 2007, CHILD ABUSE NEGLECT, V31, P531, DOI 10.1016/j.chiabu.2006.12.007
   Schelde JTM, 1998, J NERV MENT DIS, V186, P141, DOI 10.1097/00005053-199803000-00002
   Shiels C, 2004, BRIT J PSYCHIAT, V185, P239, DOI 10.1192/bjp.185.3.239
   Sullivan MJL, 2005, PAIN, V113, P310, DOI 10.1016/j.pain.2004.11.003
   Tang J, 2005, J PAIN, V6, P612, DOI 10.1016/j.jpain.2005.03.009
NR 34
TC 8
Z9 10
U1 0
U2 9
PU WILEY
PI HOBOKEN
PA 111 RIVER ST, HOBOKEN 07030-5774, NJ USA
SN 1398-5647
EI 1399-5618
J9 BIPOLAR DISORD
JI Bipolar Disord.
PD FEB
PY 2011
VL 13
IS 1
BP 59
EP 66
DI 10.1111/j.1399-5618.2011.00892.x
PG 8
WC Clinical Neurology; Neurosciences; Psychiatry
WE Science Citation Index Expanded (SCI-EXPANDED)
SC Neurosciences & Neurology; Psychiatry
GA 720VR
UT WOS:000287311200006
PM 21320253
DA 2024-01-09
ER

PT J
AU Berardelli, I
   Sarubbi, S
   Spagnoli, A
   Fina, C
   Rogante, E
   Erbuto, D
   Innamorati, M
   Lester, D
   Pompili, M
AF Berardelli, Isabella
   Sarubbi, Salvatore
   Spagnoli, Alessandra
   Fina, Chiara
   Rogante, Elena
   Erbuto, Denise
   Innamorati, Marco
   Lester, David
   Pompili, Maurizio
TI Projective Technique Testing Approach to the Understanding of
   Psychological Pain in Suicidal and Non-Suicidal Psychiatric Inpatients
SO INTERNATIONAL JOURNAL OF ENVIRONMENTAL RESEARCH AND PUBLIC HEALTH
LA English
DT Article
DE suicide; mental pain; psychache; psychiatric disorders; suicide risk
ID SOCIAL COGNITION; METAANALYSIS; VALIDATION; PSYCHACHE
AB Psychological pain is a core clinical factor for understanding suicide, independently from depression. The aim of this study is to assess the role of psychological pain on suicide risk and to evaluate the relationship between psychache and different psychiatric disorders. We conducted the present cross-sectional study on 291 inpatients with a diagnosis of major depressive disorder, bipolar disorder, and schizophrenia. We administered Shneidman's Psychological Pain Assessment Scale (PPAS) for the assessment of mental pain and the Mini International Neuropsychiatric Interview (MINI) for the assessment of suicide risk. There was a significant association between current psychache and worst-ever psychache and suicide risk in inpatients affected by a depressive disorder, bipolar disorder and schizophrenia. Furthermore, we found a significant difference in current psychache between inpatients with major depressive disorder and inpatients with schizophrenia and in worst-ever psychache between inpatients with bipolar disorder and inpatients with schizophrenia, with lower scores in inpatients with schizophrenia. The assessment of psychache appears to be useful for predicting suicidal risk and should be used routinely for identifying and treating suicide risk in clinical practice.
C1 [Berardelli, Isabella; Erbuto, Denise; Pompili, Maurizio] Sapienza Univ Rome, St Andrea Hosp, Suicide Prevent Ctr, Dept Neurosci Mental Hlth & Sensory Organs, I-00189 Rome, Italy.
   [Sarubbi, Salvatore; Rogante, Elena] Sapienza Univ Rome, Dept Psychol, I-00185 Rome, Italy.
   [Spagnoli, Alessandra] Sapienza Univ Rome, Dept Publ Hlth & Infect Dis, I-00185 Rome, Italy.
   [Fina, Chiara] Sapienza Univ Rome, Dept Dynam & Clin Psychol, I-00185 Rome, Italy.
   [Innamorati, Marco] European Univ Rome, Dept Human Sci, I-00163 Rome, Italy.
   [Lester, David] Stockton Univ, Psychol Program, Galloway, NJ USA.
C3 Sapienza University Rome; Azienda Ospedaliera Sant'Andrea; Sapienza
   University Rome; Sapienza University Rome; Sapienza University Rome;
   European University of Rome; Stockton University
RP Pompili, M (corresponding author), Sapienza Univ Rome, St Andrea Hosp, Suicide Prevent Ctr, Dept Neurosci Mental Hlth & Sensory Organs, I-00189 Rome, Italy.
EM isabella.berardelli@uniroma1.it; sal.sarubbi@gmail.com;
   alessandra.spagnoli@uniroma1.it; chia.fina@gmail.com;
   elena.rogante@gmail.com; denise.erbuto@gmail.com;
   Marco.Innamorati@unier.it; David.Lester@stockton.edu;
   maurizio.pompili@uniroma1.it
RI Innamorati, Marco/H-8877-2013; Berardelli, Isabella/A-5617-2019;
   Spagnoli, Alessandra/GON-4656-2022
OI Innamorati, Marco/0000-0003-1389-2290; Spagnoli,
   Alessandra/0000-0002-7772-3130; Rogante, Elena/0000-0003-2771-919X;
   Sarubbi, Salvatore/0000-0002-8105-0370; Pompili,
   Maurizio/0000-0003-1886-4977; , berardelli isabella/0000-0003-0602-871X
CR Arsenault-Lapierre G, 2004, BMC PSYCHIATRY, V4, DOI 10.1186/1471-244X-4-37
   Association A. P., 2013, DIAGN STAT MAN MENT, DOI [10.1176/appi.books.9780890425596, DOI 10.1176/APPI.BOOKS.9780890425596]
   Cáceda R, 2014, PSYCHOSOM MED, V76, P445, DOI 10.1097/PSY.0000000000000075
   Comparelli A, 2018, SCHIZOPHR RES, V193, P470, DOI 10.1016/j.schres.2017.07.027
   Ducasse D, 2018, J CLIN PSYCHIAT, V79, DOI 10.4088/JCP.16r10732
   Hall J, 2007, NEUROPSYCHOLOGIA, V45, P1152, DOI 10.1016/j.neuropsychologia.2006.10.012
   Holden RR, 2001, CAN J BEHAV SCI, V33, P224, DOI 10.1037/h0087144
   Insel TR, 2010, NATURE, V468, P187, DOI 10.1038/nature09552
   Irani F, 2012, SCHIZOPHR RES, V137, P203, DOI 10.1016/j.schres.2012.01.023
   Kumar D, 2014, ASIAN J PSYCHIATR, V12, P36, DOI 10.1016/j.ajp.2014.07.004
   Leenaars AA, 2004, OMEGA-J DEATH DYING, V50, P301
   Lester D, 2000, PSYCHOL REP, V87, P940, DOI 10.2466/PR0.87.7.940-940
   Morgan CD, 1935, ARCH NEURO PSYCHIATR, V34, P289, DOI 10.1001/archneurpsyc.1935.02250200049005
   Olié E, 2010, J AFFECT DISORDERS, V120, P226, DOI 10.1016/j.jad.2009.03.013
   Pompili M., 2019, J PSYCHOPATHOL, V3, P127
   Pompili M, 2008, SUICIDE LIFE-THREAT, V38, P116, DOI 10.1521/suli.2008.38.1.116
   Savla GN, 2013, SCHIZOPHRENIA BULL, V39, P979, DOI 10.1093/schbul/sbs080
   Sheehan DV, 1998, J CLIN PSYCHIAT, V59, P34, DOI 10.4088/JCP.09m05305whi
   Shneidman E. S., 1987, Cataclysms, crises, and catastrophes: Psychology in action, P147, DOI 10.1037/11106-004
   Shneidman ES, 1999, SUICIDE LIFE-THREAT, V29, P287
   Shneidman ES, 2001, SUICIDE LIFE-THREAT, V31, P1, DOI 10.1521/suli.31.1.1.21314
   SHNEIDMAN ES, 1993, J NERV MENT DIS, V181, P145, DOI 10.1097/00005053-199303000-00001
   SHNEIDMAN ES, 1992, ASSESSMENT PREDICTIO, P50, DOI DOI 10.1002/DEPR.3050010510
   Vahia VN, 2013, INDIAN J PSYCHIAT, V55, P220, DOI 10.4103/0019-5545.117131
NR 24
TC 6
Z9 9
U1 6
U2 19
PU MDPI
PI BASEL
PA ST ALBAN-ANLAGE 66, CH-4052 BASEL, SWITZERLAND
EI 1660-4601
J9 INT J ENV RES PUB HE
JI Int. J. Environ. Res. Public Health
PD JAN
PY 2020
VL 17
IS 1
AR 284
DI 10.3390/ijerph17010284
PG 7
WC Environmental Sciences; Public, Environmental & Occupational Health
WE Science Citation Index Expanded (SCI-EXPANDED); Social Science Citation Index (SSCI)
SC Environmental Sciences & Ecology; Public, Environmental & Occupational
   Health
GA KF7AG
UT WOS:000509391500284
PM 31906119
OA Green Published, gold
DA 2024-01-09
ER

PT J
AU Ehnvall, A
   Mitchell, PB
   Hadzi-Pavlovic, D
   Parker, G
   Frankland, A
   Loo, C
   Breakspear, M
   Wright, A
   Roberts, G
   Lau, P
   Perich, T
AF Ehnvall, Anna
   Mitchell, Philip B.
   Hadzi-Pavlovic, Dusan
   Parker, Gordon
   Frankland, Andrew
   Loo, Colleen
   Breakspear, Michael
   Wright, Adam
   Roberts, Gloria
   Lau, Phoebe
   Perich, Tania
TI Rejection sensitivity and pain in bipolar versus unipolar depression
SO BIPOLAR DISORDERS
LA English
DT Article
DE rejection sensitivity; bipolar disorder; depression; unipolar disorder;
   diagnostic; pain
ID REPORT QIDS-SR; QUICK INVENTORY; DISORDERS; ABUSE; SYMPTOMATOLOGY;
   COMORBIDITY; PERCEPTION; EXPERIENCE; ANXIETY; OPIOIDS
AB Objectives
   Recent neuroimaging studies support the contention that depression, pain distress, and rejection distress share the same neurobiological circuits. In two recently published studies we confirmed the hypothesis that the perception of increased pain during both treatment-refractory depression (predominantly unipolar) and difficult-to-treat bipolar depression was related to increased state rejection sensitivity (i.e., rejection sensitivity when depressed). In the present study, we aimed to compare the correlates of pain and rejection sensitivity in individuals with bipolar versus unipolar depression and test the hypothesis that bipolar disorder may be distinguished from unipolar depression both by an increased perception of pain and heightened rejection sensitivity during depression.
   Methods
   We analyzed data from 113 bipolar and 146 unipolar depressed patients presenting to the Black Dog Institute, Sydney, Australia. The patients all met DSM-IV criteria for bipolar disorder or unipolar depression (major depressive disorder).
   Results
   Bipolar disorder predicted a major increase in state rejection sensitivity when depressed (p=0.001), whereas trait rejection sensitivity (i.e., a long-standing pattern of rejection sensitivity) was not predicted by polarity. A major increase in the experience of headaches (p=0.007), chest pain (p<0.001), and body aches and pains (p=0.02) during depression was predicted by a major increase in state rejection sensitivity for both bipolar and unipolar depression.
   Conclusions
   State, but not trait, rejection sensitivity is significantly predicted by bipolar depression, suggesting that this might be considered as a state marker for bipolar depression and taken into account in the clinical differentiation of bipolar and unipolar depression.
C1 [Ehnvall, Anna] Gothenburg Univ & Psychiat Outpatient Clin, Inst Clin Neurosci, Varberg, Sweden.
   [Mitchell, Philip B.; Hadzi-Pavlovic, Dusan; Parker, Gordon; Frankland, Andrew; Loo, Colleen; Breakspear, Michael; Wright, Adam; Roberts, Gloria; Lau, Phoebe; Perich, Tania] Univ New S Wales, Sch Psychiat, Sydney, NSW, Australia.
   [Mitchell, Philip B.; Hadzi-Pavlovic, Dusan; Parker, Gordon; Frankland, Andrew; Loo, Colleen; Breakspear, Michael; Wright, Adam; Roberts, Gloria; Lau, Phoebe; Perich, Tania] Black Dog Inst, Sydney, NSW, Australia.
C3 University of New South Wales Sydney; Black Dog Institute
RP Ehnvall, A (corresponding author), Psychiat Outpatient Clin, Traslovsvagen 25B, S-43245 Varberg, Sweden.
EM anna.ehnvall@regionhalland.se
RI Loo, Colleen/HLX-9585-2023; Mitchell, Paul/P-1498-2014; Perich,
   Tania/L-9151-2019; Breakspear, Michael/ABF-6302-2020; Hadzi-Pavlovic,
   Dusan/ABE-2266-2021; Breakspear, Michael J/M-5859-2014
OI Breakspear, Michael/0000-0003-4943-3969; Parker,
   Gordon/0000-0003-3424-5519; Loo, Colleen/0000-0003-3267-0554; Mitchell,
   Philip/0000-0002-7954-5235; Perich, Tania/0000-0003-2843-8939
FU Australian NHMRC [510135]; Swedish Medical Society; Soderstrom-Konigska
   Foundation; Psychiatric Outpatient Clinic in Varberg, Sweden
FX This study was supported by funding from an Australian NHMRC Program
   Grant (510135). AE was funded by the Swedish Medical Society, the
   Soderstrom-Konigska Foundation, and the Psychiatric Outpatient Clinic in
   Varberg, Sweden.
CR [Anonymous], 2003, FLASH EUROBAROMETE B
   Bair MJ, 2004, PSYCHOSOM MED, V66, P17, DOI 10.1097/01.PSY.0000106883.94059.C5
   Berenson KR, 2006, PERS SOC PSYCHOL B, V32, P1509, DOI 10.1177/0146167206291671
   Blier P, 2001, J PSYCHIATR NEUROSCI, V26, P37
   Bowden CL, 2001, PSYCHIAT SERV, V52, P51, DOI 10.1176/appi.ps.52.1.51
   BROWN GW, 1978, SOCIAL ORIGIN DEPRES
   Carney CP, 2006, PSYCHOSOM MED, V68, P684, DOI 10.1097/01.psy.0000237316.09601.88
   Ehnvall A, 2009, ACTA PSYCHIAT SCAND, V119, P375, DOI 10.1111/j.1600-0447.2008.01316.x
   Ehnvall A, 2011, BIPOLAR DISORD, V13, P59, DOI 10.1111/j.1399-5618.2011.00892.x
   Eisenberger NI, 2003, SCIENCE, V302, P290, DOI 10.1126/science.1089134
   Feinmann C, 2004, J OROFAC PAIN, V18, P360
   Gilmer WS, 2003, J AFFECT DISORDERS, V75, P97, DOI 10.1016/S0165-0327(03)00046-6
   Gladstone GL, 2004, AM J PSYCHIAT, V161, P1417, DOI 10.1176/appi.ajp.161.8.1417
   Goldstein BI, 2009, J AFFECT DISORDERS, V117, P151, DOI 10.1016/j.jad.2009.01.011
   Greenberg PE, 2003, J CLIN PSYCHIAT, V64, P17
   HAMILTON M, 1960, J NEUROL NEUROSUR PS, V23, P56, DOI 10.1136/jnnp.23.1.56
   Katona C, 2005, CLIN MED, V5, P390, DOI 10.7861/clinmedicine.5-4-390
   Kilbourne AM, 2004, BIPOLAR DISORD, V6, P368, DOI 10.1111/j.1399-5618.2004.00138.x
   Leskelä U, 2006, PSYCHOL MED, V36, P779, DOI 10.1017/S0033291706007276
   Liotti M, 2002, AM J PSYCHIAT, V159, P1830, DOI 10.1176/appi.ajp.159.11.1830
   Mayberg HS, 2005, NEURON, V45, P651, DOI 10.1016/j.neuron.2005.02.014
   McIntyre RS, 2006, HEADACHE, V46, P973, DOI 10.1111/j.1526-4610.2006.00469.x
   Mitchell PB, 2008, BIPOLAR DISORD, V10, P144, DOI 10.1111/j.1399-5618.2007.00559.x
   Mitchell PB, 2011, BRIT J PSYCHIAT, V199, P303, DOI 10.1192/bjp.bp.110.088823
   Mittal VA, 2011, PSYCHIAT RES, V189, P158, DOI 10.1016/j.psychres.2011.06.006
   MONTGOMERY SA, 1979, BRIT J PSYCHIAT, V134, P382, DOI 10.1192/bjp.134.4.382
   Moss-Morris R, 2007, CLIN J PAIN, V23, P558, DOI 10.1097/AJP.0b013e318093fcab
   Nelson EE, 1998, NEUROSCI BIOBEHAV R, V22, P437, DOI 10.1016/S0149-7634(97)00052-3
   Panksepp J, 2003, SCIENCE, V302, P237, DOI 10.1126/science.1091062
   PANKSEPP J, 1980, NEUROSCI BIOBEHAV R, V4, P473, DOI 10.1016/0149-7634(80)90036-6
   PANKSEPP J, 1980, PSYCHOPHARMACOLOGY, V72, P111, DOI 10.1007/BF00433816
   Parker G, 2002, AM J PSYCHIAT, V159, P1470, DOI 10.1176/appi.ajp.159.9.1470
   Perugi G, 2011, WORLD PSYCHIATRY, V10, P45
   Phillips ML, 2003, BIOL PSYCHIAT, V54, P515, DOI 10.1016/S0006-3223(03)00171-9
   Rainville P, 1997, SCIENCE, V277, P968, DOI 10.1126/science.277.5328.968
   Rush AJ, 2003, BIOL PSYCHIAT, V54, P573, DOI 10.1016/S0006-3223(02)01866-8
   Sachs-Ericsson N, 2007, CHILD ABUSE NEGLECT, V31, P531, DOI 10.1016/j.chiabu.2006.12.007
   Schelde JTM, 1998, J NERV MENT DIS, V186, P133, DOI 10.1097/00005053-199803000-00001
   Shiels C, 2004, BRIT J PSYCHIAT, V185, P239, DOI 10.1192/bjp.185.3.239
   Sullivan MJL, 2005, PAIN, V113, P310, DOI 10.1016/j.pain.2004.11.003
   Tang J, 2005, J PAIN, V6, P612, DOI 10.1016/j.jpain.2005.03.009
   Trivedi MH, 2004, PSYCHOL MED, V34, P73, DOI 10.1017/S0033291703001107
NR 42
TC 20
Z9 25
U1 2
U2 24
PU WILEY
PI HOBOKEN
PA 111 RIVER ST, HOBOKEN 07030-5774, NJ USA
SN 1398-5647
EI 1399-5618
J9 BIPOLAR DISORD
JI Bipolar Disord.
PD MAR
PY 2014
VL 16
IS 2
BP 190
EP 198
DI 10.1111/bdi.12147
PG 9
WC Clinical Neurology; Neurosciences; Psychiatry
WE Science Citation Index Expanded (SCI-EXPANDED); Social Science Citation Index (SSCI)
SC Neurosciences & Neurology; Psychiatry
GA AC0TR
UT WOS:000332208700012
PM 24636342
OA Bronze
DA 2024-01-09
ER

PT J
AU Wilke, WS
   Gota, CE
   Muzina, DJ
AF Wilke, William S.
   Gota, Carmen E.
   Muzina, David J.
TI Fibromyalgia and bipolar disorder: a potential problem?
SO BIPOLAR DISORDERS
LA English
DT Article
DE Beck Depression Inventory (BDI); bipolar disorder; depression;
   fibromyalgia; Mood Disorder Questionnaire (MDQ)
ID MOOD DISORDER; PSYCHIATRIC-DISORDERS; DOUBLE-BLIND; IMPACT
   QUESTIONNAIRE; TENDER POINTS; CHRONIC PAIN; DEPRESSION; VALIDATION;
   ANTIDEPRESSANTS; COMORBIDITY
AB Objective:
   To screen patients with fibromyalgia for bipolar disorder and to determine if there were any clinical clues, other than the Mood Disorders Questionnaire (MDQ), which might suggest a diagnosis of comorbid bipolar disorder.
   Methods:
   A total of 128 consecutive new fibromyalgia patients referred to a tertiary care center rheumatology practice were enrolled and assessed using a standard clinical protocol that included the completion of four screening questionnaires: (i) MDQ for bipolar disorder, (ii) Beck Depression Inventory (BDI) for depression, (iii) Epworth Sleepiness Scale (ESS) for daytime sleepiness, and (iv) Fibromyalgia Impact Questionnaire Disability Index (FIQ-DI) to assess for functional capacity.
   Results:
   A quarter of the fibromyalgia subjects, 25.19%, had a positive screen for bipolar disorder (MDQ >= 7); 78.12% were clinically depressed (BDI >= 10); and 52.13% reported daytime sleepiness (ESS >= 10). Fibromyalgia subjects who screened positive for bipolar disorder had more severe depression than those with a negative screen [median BDI: 26.0 (19.0, 32.0) versus 15.0 (9.0, 24.0), p < 0.001].
   Conclusions:
   We report a high prevalence of positive testing for bipolar disorder in this fibromyalgia cohort. Clinical data and questionnaire instruments other than nonspecific high depression severity failed to identify these patients. Since the norepinephrine serotonin reuptake inhibitors duloxetine and milnacipran have been recently approved by the U.S. Food and Drug Administration for the treatment of fibromyalgia, and because patients with bipolar disorder may experience destabilization of mood when treated with such agents, patients with fibromyalgia should be systematically screened for bipolar disorder prior to treatment.
C1 [Wilke, William S.; Gota, Carmen E.] Cleveland Clin, Orthoped & Rheumatol Inst, Dept Rheumat & Immunol Dis, Cleveland, OH 44195 USA.
   [Muzina, David J.] Froedtert Mem Lutheran Hosp, Ctr Mood Disorders Treatment & Res, Dept Psychiat & Psychol, Cleveland Clin,Neurol Inst, Cleveland, OH USA.
C3 Cleveland Clinic Foundation; Cleveland Clinic Foundation
RP Wilke, WS (corresponding author), Cleveland Clin, Orthoped & Rheumatol Inst, Dept Rheumat & Immunol Dis, A50,9500 Euclid Ave, Cleveland, OH 44195 USA.
EM wilkew@ccf.org
FU Baton Rouge Area Foundation; Pfizer; AstraZeneca; Bristol-Myers Squibb
FX Partial funding for the statistical analysis of this study was received
   from the CCF Rackley Charitable Heritage Fund of the Baton Rouge Area
   Foundation.; WSW has received consulting fees from Pfizer. DJM has
   served as a speaker for Pfizer; and has received consulting fees from
   Pfizer, AstraZeneca, and Bristol-Myers Squibb. CEG has no conflict of
   interest to report.
CR Aaron LA, 1996, ARTHRITIS RHEUM-US, V39, P436, DOI 10.1002/art.1780390311
   [Anonymous], COCHRANE DATABASE SY
   Arnold LM, 2006, J CLIN PSYCHIAT, V67, P1219, DOI 10.4088/JCP.v67n0807
   Arnold LM, 2004, ARTHRITIS RHEUM-US, V50, P944, DOI 10.1002/art.20042
   Arnold LM, 2002, AM J MED, V112, P191, DOI 10.1016/S0002-9343(01)01089-0
   Baumer FM, 2006, BIOL PSYCHIAT, V60, P1005, DOI 10.1016/j.biopsych.2006.06.010
   BECK AT, 1961, ARCH GEN PSYCHIAT, V4, P561, DOI 10.1001/archpsyc.1961.01710120031004
   Bennett R, 2005, CLIN EXP RHEUMATOL, V23, pS154
   Berger A, 2007, INT J CLIN PRACT, V61, P1498, DOI 10.1111/j.1742-1241.2007.01480.x
   Burckhardt C S, 1994, Arthritis Care Res, V7, P35
   Calabrese Joseph R, 2006, MedGenMed, V8, P38
   Carta M.G., 2006, CLIN PRACT EPIDEMOL, V2, P1
   Cipriani A, 2009, LANCET, V373, P746, DOI 10.1016/S0140-6736(09)60046-5
   Cohen H, 2002, ARTHRITIS RHEUM, V46, P845, DOI 10.1002/art.10103
   de Dios C, 2007, AM J PSYCHIAT, V164, P1121, DOI 10.1176/appi.ajp.164.7.1121
   El-Mallakh RS, 2002, PSYCHIAT SERV, V53, P580, DOI 10.1176/appi.ps.53.5.580
   Epstein SA, 1999, PSYCHOSOMATICS, V40, P57, DOI 10.1016/S0033-3182(99)71272-7
   *FDA GOV, ANT US CHILDR AD AD
   Goldberg JF, 2007, AM J PSYCHIAT, V164, P1348, DOI 10.1176/appi.ajp.2007.05122032
   Guven A Z, 2005, Eura Medicophys, V41, P309
   Häuser W, 2009, JAMA-J AM MED ASSOC, V301, P198, DOI 10.1001/jama.2008.944
   Hirschfeld RMA, 2000, AM J PSYCHIAT, V157, P1873, DOI 10.1176/appi.ajp.157.11.1873
   Hirschfeld RMA, 2003, J CLIN PSYCHIAT, V64, P53, DOI 10.4088/JCP.v64n0111
   Hirschfeld Robert M. A., 2002, Prim Care Companion J Clin Psychiatry, V4, P9
   Jensen B, 2000, J MUSCULOSKELET PAIN, V8, P19, DOI 10.1300/J094v08n04_04
   JOHNS MW, 1991, SLEEP, V14, P540, DOI 10.1093/sleep/14.6.540
   KESSLER RC, 1994, ARCH GEN PSYCHIAT, V51, P8
   KHASNIS A, 2010, J MUSCULOSKEL MED, V27, P1
   Kim B, 2008, COMPR PSYCHIAT, V49, P469, DOI 10.1016/j.comppsych.2008.01.002
   KIRMAYER LJ, 1988, AM J PSYCHIAT, V145, P950
   Kurland JE, 2006, DIGEST DIS SCI, V51, P454, DOI 10.1007/s10620-006-3154-7
   Mease PJ, 2009, J RHEUMATOL, V36, P398, DOI 10.3899/jrheum.080734
   Miller CJ, 2004, J AFFECT DISORDERS, V81, P167, DOI 10.1016/S0165-0327(03)00156-3
   Offenbaecher M, 1998, Z RHEUMATOL, V57, P94
   Post RM, 2006, BRIT J PSYCHIAT, V189, P124, DOI 10.1192/bjp.bp.105.013045
   Post RM, 2003, J CLIN PSYCHIAT, V64, P680, DOI 10.4088/JCP.v64n0610
   Russell IJ, 2008, PAIN, V136, P432, DOI 10.1016/j.pain.2008.02.024
   Sanchez-Moreno J, 2008, BIPOLAR DISORD, V10, P400, DOI 10.1111/j.1399-5618.2007.00571.x
   Stang Paul, 2007, Prim Care Companion J Clin Psychiatry, V9, P42
   TURNER JA, 1984, J CLIN PSYCHOL, V40, P909, DOI 10.1002/1097-4679(198407)40:4<909::AID-JCLP2270400407>3.0.CO;2-J
   Twiss J, 2008, J AFFECT DISORDERS, V110, P180, DOI 10.1016/j.jad.2007.12.235
   Wallace DJ, 2008, SEMIN ARTHRITIS RHEU, V37, P256, DOI 10.1016/j.semarthrit.2007.04.008
   Wilke WS, 2009, CLEV CLIN J MED, V76, P345, DOI 10.3949/ccjm.76a.08062
   WILLIAMS ACD, 1993, PAIN, V55, P259, DOI 10.1016/0304-3959(93)90155-I
   WOLFE F, 1995, J RHEUMATOL, V22, P151
NR 45
TC 22
Z9 23
U1 0
U2 7
PU WILEY
PI HOBOKEN
PA 111 RIVER ST, HOBOKEN 07030-5774, NJ USA
SN 1398-5647
EI 1399-5618
J9 BIPOLAR DISORD
JI Bipolar Disord.
PD AUG
PY 2010
VL 12
IS 5
BP 514
EP 520
DI 10.1111/j.1399-5618.2010.00848.x
PG 7
WC Clinical Neurology; Neurosciences; Psychiatry
WE Science Citation Index Expanded (SCI-EXPANDED)
SC Neurosciences & Neurology; Psychiatry
GA 639PX
UT WOS:000280987800006
PM 20712752
DA 2024-01-09
ER

PT J
AU Stubbs, B
   Eggermont, L
   Mitchell, AJ
   De Hert, M
   Correll, CU
   Soundy, A
   Rosenbaum, S
   Vancampfort, D
AF Stubbs, B.
   Eggermont, L.
   Mitchell, A. J.
   De Hert, M.
   Correll, C. U.
   Soundy, A.
   Rosenbaum, S.
   Vancampfort, D.
TI The prevalence of pain in bipolar disorder: a systematic review and
   large-scale meta-analysis
SO ACTA PSYCHIATRICA SCANDINAVICA
LA English
DT Article
DE pain; chronic pain; migraine; bipolar disorder; severe mental illness
ID GENERAL MEDICAL CONDITIONS; QUALITY-OF-LIFE; PHYSICAL ILLNESS; SUICIDE
   ATTEMPTS; MENTAL-ILLNESS; PRIMARY-CARE; MIGRAINE; DEPRESSION;
   COMORBIDITY; ASSOCIATION
AB ObjectiveTo conduct a meta-analysis investigating the prevalence of pain in people with bipolar disorder (BD).
   MethodA systematic review and random effects meta-analysis searching major electronic databases from inception till 01/2014 in accordance with the PRISMA statement. We included articles reporting quantitative data on the prevalence of pain in people with BD with or without a healthy control group. Two independent authors conducted searches, extracted data, and completed methodological quality assessment.
   ResultsTwenty two cross-sectional studies were included, representing 12375644 individuals (BD n=171352, n controls=12204292). The prevalence of pain in people with BD was 28.9% (95% CI=16.4-43.4%, BD n=171352). The relative risk (RR) of pain in BD compared to controls was 2.14 (95% CI=1.67-2.75%, n=12342577). The prevalence of migraine was 14.2% (95% CI=10.6-18.3%, BD n=127905), and the RR was 3.30 (95% CI=2.27-4.80%, n=6732220).About 23.7% (95% CI=13.1-36.3%, n=106214) of people with BD experienced chronic pain. Age, percentage of males, methodological quality, and method of BD classification did not explain the observed heterogeneity.
   ConclusionPeople with BD experience significantly increased levels of pain (particularly chronic pain and migraine). The assessment and treatment of pain should form an integral part of the management of BD.
C1 [Stubbs, B.] Greenwich, Dept Hlth & Social Care, London SE9 3SG, England.
   [Eggermont, L.] Vrije Univ Amsterdam, Dept Neuropsychol, Amsterdam, Netherlands.
   [Mitchell, A. J.] Univ Leicester, Dept Psychiat, Leicester, Leics, England.
   [De Hert, M.] KU Leuven Univ Leuven, Dept Neurosci, UPC KU Leuven, Kortenberg, Belgium.
   [Correll, C. U.] Albert Einstein Coll Med, Dept Psychiat, New York, NY USA.
   [Soundy, A.] Univ Birmingham, Dept Physiotherapy, Birmingham, W Midlands, England.
   [Rosenbaum, S.] Univ Sydney, George Inst Global Hlth, Sydney, NSW 2006, Australia.
   [Rosenbaum, S.] Univ Sydney, Sch Publ Hlth, Sydney, NSW 2006, Australia.
   [Vancampfort, D.] KU Leuven Univ Leuven, Dept Rehabil Sci, Leuven, Belgium.
C3 Vrije Universiteit Amsterdam; University of Leicester; KU Leuven;
   Yeshiva University; University of Birmingham; University of Sydney;
   George Institute for Global Health; University of Sydney; KU Leuven
RP Stubbs, B (corresponding author), Greenwich, Dept Hlth & Social Care, Gray Bldg Avery Hill Site, London SE9 3SG, England.
EM b.stubbs@greenwich.ac.uk
RI Mitchell, Alex/Z-1920-2019; Correll, Christoph/D-3530-2011; Mitchell,
   Alex J/A-3090-2009; De Hert, Marc/AAH-6090-2021; Rosenbaum,
   Simon/Y-3241-2019; Soundy, Andrew/H-3407-2019; Stubbs,
   Brendon/X-1904-2018; Vancampfort, Davy/AAD-1987-2019
OI Mitchell, Alex/0000-0001-6014-598X; Correll,
   Christoph/0000-0002-7254-5646; Mitchell, Alex J/0000-0001-6014-598X; De
   Hert, Marc/0000-0003-4255-5920; Rosenbaum, Simon/0000-0002-8984-4941;
   Soundy, Andrew/0000-0002-5118-5872; Stubbs, Brendon/0000-0001-7387-3791;
   
FU Research Foundation - Flanders (FWO - Vlaanderen); Astra Zeneca;
   Bristol-Myers Squibb; Eli Lilly; Janssen-Cilag; Lundbeck; Pfizer; Sanofi
   Aventis; Takeda; BMS; Janssen/JJ; Novo Nordisk A/S; Otsuka
FX BS, AJM, AS, SR, and LE have no conflicts of interest to declare. DV is
   supported by the Research Foundation - Flanders (FWO - Vlaanderen). MDH
   declares that he has been a consultant for, received grant and/or
   research support and honoraria from, and been on the speakers' bureaus
   and/or advisory boards of the following companies: Astra Zeneca,
   Bristol-Myers Squibb, Eli Lilly, Janssen-Cilag, Lundbeck, Pfizer, Sanofi
   Aventis, and Takeda. CUC has been a consultant and/or advisor to or has
   received honoraria from: Actelion, Alexza; Bristol-Myers Squibb,
   Cephalon, Eli Lilly, Genentech, Gerson Lehrman Group, IntraCellular
   Therapies, Janssen/J&J, Lundbeck, Medavante, Medscape, Merck, Otsuka,
   Pfizer, ProPhase, Roche, Sunovion, Takeda, Teva, and Vanda. He has
   received grant support from BMS, Janssen/J&J, Novo Nordisk A/S, and
   Otsuka.
CR [Anonymous], NICE CLIN GUID
   [Anonymous], DIAGN STAT MAN MENT
   Arnow BA, 2006, PSYCHOSOM MED, V68, P262, DOI 10.1097/01.psy.0000204851.15499.fc
   Attal N, 2014, BRAIN, V137, P904, DOI 10.1093/brain/awt354
   Bair MJ, 2003, ARCH INTERN MED, V163, P2433, DOI 10.1001/archinte.163.20.2433
   BEGG CB, 1994, BIOMETRICS, V50, P1088, DOI 10.2307/2533446
   Birgenheir DG, 2013, GEN HOSP PSYCHIAT, V35, P480, DOI 10.1016/j.genhosppsych.2013.03.019
   Breivik H, 2006, EUR J PAIN, V10, P287, DOI 10.1016/j.ejpain.2005.06.009
   Brietzke E, 2012, COMPR PSYCHIAT, V53, P809, DOI 10.1016/j.comppsych.2011.10.006
   Carney CP, 2006, PSYCHOSOM MED, V68, P684, DOI 10.1097/01.psy.0000237316.09601.88
   Cerimele JM, 2014, GEN HOSP PSYCHIAT, V36, P228, DOI 10.1016/j.genhosppsych.2013.11.004
   Clark MR, 2007, PRIM PSYCHIAT, V14, p70 79
   De Hert M, 2011, WORLD PSYCHIATRY, V10, P138
   De Hert M, 2011, WORLD PSYCHIATRY, V10, P52, DOI 10.1002/j.2051-5545.2011.tb00014.x
   DERSIMONIAN R, 1986, CONTROL CLIN TRIALS, V7, P177, DOI 10.1016/0197-2456(86)90046-2
   Dilsaver Steven C, 2008, Prim Care Companion J Clin Psychiatry, V10, P191
   Egger M, 1997, BMJ-BRIT MED J, V315, P629, DOI 10.1136/bmj.315.7109.629
   Ehnvall A, 2011, BIPOLAR DISORD, V13, P59, DOI 10.1111/j.1399-5618.2011.00892.x
   Elman I, 2011, ARCH GEN PSYCHIAT, V68, P12, DOI 10.1001/archgenpsychiatry.2010.174
   ENGELS G, 2013, J PAIN, V10, P191
   Failde I, 2013, BMC PSYCHIATRY, V13, DOI 10.1186/1471-244X-13-112
   Fornaro M, 2013, J AFFECT DISORDERS, V151, P596, DOI 10.1016/j.jad.2013.07.004
   Fornaro M, 2011, NEUROPSYCH DIS TREAT, V7, P217, DOI 10.2147/NDT.S17949
   Goldstein BI, 2009, J AFFECT DISORDERS, V117, P151, DOI 10.1016/j.jad.2009.01.011
   Hedges L., 1985, Statistical Models for Meta-Analysis
   Hirschfeld RMA, 2003, J CLIN PSYCHIAT, V64, P53, DOI 10.4088/JCP.v64n0111
   Holland J, 2011, PSYCHIAT DANUB, V23, pS23
   Hung CI, 2013, J HEADACHE PAIN, V14, DOI 10.1186/1129-2377-14-19
   Jacobsen PB, 2011, PSYCHO-ONCOLOGY, V20, P1221, DOI 10.1002/pon.1849
   Janney CA, 2014, J AFFECT DISORDERS, V152, P498, DOI 10.1016/j.jad.2013.09.009
   Katon W, 2007, GEN HOSP PSYCHIAT, V29, P147, DOI 10.1016/j.genhosppsych.2006.11.005
   Kilbourne AM, 2004, BIPOLAR DISORD, V6, P368, DOI 10.1111/j.1399-5618.2004.00138.x
   Kilbourne AM, 2006, J NERV MENT DIS, V194, P598, DOI 10.1097/01.nmd.0000230637.21821.ec
   Leboyer M, 2012, J AFFECT DISORDERS, V141, P1, DOI 10.1016/j.jad.2011.12.049
   Leucht S, 2007, ACTA PSYCHIAT SCAND, V116, P317, DOI 10.1111/j.1600-0447.2007.01095.x
   Low NCP, 2003, HEADACHE, V43, P940, DOI 10.1046/j.1526-4610.2003.03184.x
   Macdonald G, 2012, COCHRANE DB SYST REV, DOI 10.1002/14651858.CD001930.pub3
   MARCHESI C, 1989, J AFFECT DISORDERS, V16, P33, DOI 10.1016/0165-0327(89)90052-9
   Martins SS, 2009, DRUG ALCOHOL DEPEN, V103, P16, DOI 10.1016/j.drugalcdep.2009.01.019
   McIntyre RS, 2006, HEADACHE, V46, P973, DOI 10.1111/j.1526-4610.2006.00469.x
   Means-Christensen AJ, 2008, DEPRESS ANXIETY, V25, P593, DOI 10.1002/da.20342
   Miller CJ, 2013, J AFFECT DISORDERS, V146, P100, DOI 10.1016/j.jad.2012.08.045
   Mitchell AJ, 2012, PSYCHOL MED, V42, P125, DOI 10.1017/S003329171100105X
   Mitchell AJ, 2012, BRIT J PSYCHIAT, V201, P435, DOI 10.1192/bjp.bp.111.094532
   Mitchell AJ, 2009, BRIT J PSYCHIAT, V194, P491, DOI 10.1192/bjp.bp.107.045732
   MITCHELL P, 1992, J AFFECT DISORDERS, V25, P97, DOI 10.1016/0165-0327(92)90072-E
   MOHER D, 2009, PLOS MED, V6, P1
   Murray CJL, 2012, LANCET, V380, P2197, DOI 10.1016/S0140-6736(12)61689-4
   Novick DM, 2010, BIPOLAR DISORD, V12, P1, DOI 10.1111/j.1399-5618.2009.00786.x
   Oedegaard KJ, 2010, GENES BRAIN BEHAV, V9, P673, DOI 10.1111/j.1601-183X.2010.00601.x
   Oedegaard Ketil J, 2005, J Headache Pain, V6, P378, DOI 10.1007/s10194-005-0236-4
   Ortiz A, 2010, BIPOLAR DISORD, V12, P397, DOI 10.1111/j.1399-5618.2010.00832.x
   Pacchiarotti I, 2013, AM J PSYCHIAT, V170, P1249, DOI 10.1176/appi.ajp.2013.13020185
   Park S, 2012, PSYCHIAT RES, V198, P509, DOI 10.1016/j.psychres.2012.01.028
   Prieto ML, 2014, ACTA PSYCHIAT SCAND, V130, P342, DOI 10.1111/acps.12293
   RAGHEB M, 1990, J CLIN PSYCHOPHARM, V10, P350
   Ratcliffe GE, 2008, CLIN J PAIN, V24, P204, DOI 10.1097/AJP.0b013e31815ca2a3
   Regeer EJ, 2009, INT J METH PSYCH RES, V18, P279, DOI 10.1002/mpr.290
   RETHINK, 2013, LETH DISCR
   Saarto T, 2007, COCHRANE DB SYST REV, DOI 10.1002/14651858.CD005454.pub2
   Smith DJ, 2013, BMC MED, V11, DOI 10.1186/1741-7015-11-263
   Strigo IA, 2008, ARCH GEN PSYCHIAT, V65, P1275, DOI 10.1001/archpsyc.65.11.1275
   Stubbs B, 2014, ACTA PSYCHIAT SCAND, V130, P470, DOI 10.1111/acps.12313
   Stubbs B, 2014, DISABIL REHABIL, V36, P1931, DOI 10.3109/09638288.2014.882419
   Stubbs B, 2014, BRIT J PSYCHIAT, V204, P164, DOI 10.1192/bjp.204.2.164
   Stubbs B, 2013, PAIN MED, V14, P1316, DOI 10.1111/pme.12154
   Subramaniam M, 2013, J AFFECT DISORDERS, V146, P189, DOI 10.1016/j.jad.2012.09.002
   Walid MS, 2009, PAIN PHYSICIAN, V12, P877
   WARE JE, 1992, MED CARE, V30, P473, DOI 10.1097/00005650-199206000-00002
   Weber NS, 2011, PSYCHIAT SERV, V62, P1152, DOI 10.1176/ps.62.10.pss6210_1152
   Wells G, NEWCASTLE OTTAWA SCA
   World Health Organization (WHO), 1993, ICD 10 CLASS MENT BE
   Xu W, 2014, BMC MED GENET, V15, DOI 10.1186/1471-2350-15-2
NR 73
TC 60
Z9 63
U1 0
U2 14
PU WILEY
PI HOBOKEN
PA 111 RIVER ST, HOBOKEN 07030-5774, NJ USA
SN 0001-690X
EI 1600-0447
J9 ACTA PSYCHIAT SCAND
JI Acta Psychiatr. Scand.
PD FEB
PY 2015
VL 131
IS 2
BP 75
EP 88
DI 10.1111/acps.12325
PG 14
WC Psychiatry
WE Science Citation Index Expanded (SCI-EXPANDED); Social Science Citation Index (SSCI)
SC Psychiatry
GA AY1SS
UT WOS:000347372900001
PM 25098864
OA Green Accepted, Bronze
DA 2024-01-09
ER

PT J
AU Vancampfort, D
   Sienaert, P
   Wyckaert, S
   De Hert, M
   Stubbs, B
   Kinyanda, E
   Probst, M
AF Vancampfort, Davy
   Sienaert, Pascal
   Wyckaert, Sabine
   De Hert, Marc
   Stubbs, Brendon
   Kinyanda, Eugene
   Probst, Michel
TI THE METABOLIC SYNDROME IS ASSOCIATED WITH SELF-REPORTED PHYSICAL
   COMPLAINTS IN PATIENTS WITH BIPOLAR DISORDER
SO PSYCHIATRIA DANUBINA
LA English
DT Article
DE metabolic syndrome; bipolar disorder; physical activity; exercise;
   physical fitness
ID SEVERE MENTAL-ILLNESS; QUALITY-OF-LIFE; PERIPHERAL-CIRCULATION; EXERCISE
   PERFORMANCE; PEOPLE; SCHIZOPHRENIA; PREVALENCE; RISK; BEHAVIOR;
   ANTIPSYCHOTICS
AB Background: The prevalence of metabolic syndrome (MetS) in patients with bipolar disorder is 35 to 40%. It is, however, not established yet whether MetS influences participation in physical activity, walking capacity and global functioning.
   Subjects and methods: Sixty-five patients (36 female) received a full-fasting laboratory screening, performed a walk test including self-report of pre- and post-test pain, and completed the International Physical Activity Questionnaire and the Quick Inventory of Depressive Symptomatology Self Report (QIDS-SR16).
   Results: Patients with (n=24) and without (n=41) MetS did not significantly differ in age, gender, psychotropic medication doses, physical activity, smoking behaviour and global functioning. In contrast, patients with MetS had a significantly (a) longer illness duration, (b) higher BMI, and (c) lower walking capacity. Moreover, patients with MetS scored significantly higher on the QIDS. Patients with MetS reported more pain before and after the walking test and more dyspnea following 6 minutes of walking, indicating the physical health challenges facing people with bipolar disorder and MetS seeking to engage in physical activity.
   Conclusion: The current data give further credence to the importance of interventions promoting the walking capacity in people with bipolar disorder, in particular in these patients at a high risk for cardiovascular diseases.
C1 [Vancampfort, Davy; Probst, Michel] Univ Leuven, KU Leuven, Dept Rehabil Sci, Leuven, Belgium.
   [Vancampfort, Davy; Sienaert, Pascal; Wyckaert, Sabine; De Hert, Marc] Univ Leuven, KU Leuven, Univ Psychiat Ctr KU Leuven, Campus Kortenberg, Kortenberg, Belgium.
   [Stubbs, Brendon] South London & Maudsley NHS Fdn Trust, Physiotherapy Dept, London, England.
   [Stubbs, Brendon] Kings Coll London, Inst Psychiat Psychol & Neurosci, Hlth Serv & Populat Res Dept, De Crespigny Pk, London, England.
   [Kinyanda, Eugene] Makerere Univ, Coll Hlth Sci, Sch Hlth Sci, Dept Psychiat, Kampala, Uganda.
   [Kinyanda, Eugene] MRC UVRI Uganda Res Unit AIDS, Entebbe, Uganda.
C3 KU Leuven; KU Leuven; South London & Maudsley NHS Trust; University of
   London; King's College London; Makerere University
RP Vancampfort, D (corresponding author), Univ Leuven, KU Leuven, Dept Rehabil Sci, Leuvensesteenweg 517, B-3070 Kortenberg, Belgium.
EM Davy.Vancampfort@uc-kortenberg.be
RI Stubbs, Brendon/X-1904-2018; sienaert, pascal/HTP-4217-2023; kinyanda,
   eugene/HGC-3554-2022; Probst, Michel/ABE-6137-2020; De Hert,
   Marc/AAH-6090-2021; Vancampfort, Davy/AAD-1987-2019; Probst,
   Michel/ABE-6781-2020
OI Stubbs, Brendon/0000-0001-7387-3791; Probst, Michel/0000-0002-1389-4862;
   De Hert, Marc/0000-0003-4255-5920; Sienaert, Pascal/0000-0002-0650-415X
FU Research Foundation - Flanders (FWO-Vlaanderen); MRC [MR/L004623/1]
   Funding Source: UKRI; Medical Research Council [MR/L004623/1] Funding
   Source: researchfish
FX There was no funding for this article. The first author is funded by the
   Research Foundation - Flanders (FWO-Vlaanderen).
CR Alberti KGMM, 2006, DIABETIC MED, V23, P469, DOI 10.1111/j.1464-5491.2006.01858.x
   American College of Sports Medicine, 2013, AM COLL SPORTS MED
   American Psychiatric Association, 2013, DIAGNOSTIC STAT MANU, V5th edn., DOI [10.1176/appi.books.9780890425596, DOI 10.1176/APPI.BOOKS.9780890425596]
   American Psychiatric Association, 2003, AM PSYCH ASS DIAGN S
   [Anonymous], 2002, AM J RESP CRIT CARE, V166, P111, DOI [DOI 10.1164/AJRCCM.166.1.AT1102, 10.1164/ajrccm.166.1.at1102, DOI 10.1164/RCCM.166/1/111]
   Babic D, 2010, PSYCHIAT DANUB, V22, P75
   Bernstein EE, 2015, AUST NZ J PSYCHIAT, V49, P566, DOI 10.1177/0004867414565479
   Chen SY, 2001, ANGIOLOGY, V52, P253, DOI 10.1177/000331970105200404
   Correll CU, 2015, WORLD PSYCHIATRY, V14, P119, DOI 10.1002/wps.20204
   Craig CL, 2003, MED SCI SPORT EXER, V35, P1381, DOI 10.1249/01.MSS.0000078924.61453.FB
   Dadic-Hero E, 2010, PSYCHIAT DANUB, V22, P381
   Ellingrod VL, 2012, J CLIN PSYCHOPHARM, V32, P261, DOI 10.1097/JCP.0b013e3182485888
   Gardner AW, 2008, J VASC SURG, V47, P1251, DOI 10.1016/j.jvs.2008.01.048
   Gardner AW, 2006, J VASC SURG, V43, P1191, DOI 10.1016/j.jvs.2006.02.042
   Gardner DM, 2010, AM J PSYCHIAT, V167, P686, DOI 10.1176/appi.ajp.2009.09060802
   Guy W., 1976, ECDEU assessment manual for psychopharmacology
   Janney CA, 2014, J AFFECT DISORDERS, V152, P498, DOI 10.1016/j.jad.2013.09.009
   JONES SH, 1995, BRIT J PSYCHIAT, V166, P654, DOI 10.1192/bjp.166.5.654
   Krämer LV, 2014, PSYCHOL HEALTH, V29, P1206, DOI 10.1080/08870446.2014.918978
   Leboyer M, 2010, J CLIN PSYCHIAT, V71, P1689, DOI 10.4088/JCP.10m06347yel
   McDermott MM, 2001, JAMA-J AM MED ASSOC, V286, P1599
   Mottillo S, 2010, J AM COLL CARDIOL, V56, P1113, DOI 10.1016/j.jacc.2010.05.034
   Ösby U, 2001, ARCH GEN PSYCHIAT, V58, P844, DOI 10.1001/archpsyc.58.9.844
   Ostermann S, 2013, SCHIZOPHRENIA BULL, V39, P1139, DOI 10.1093/schbul/sbs085
   Prieto ML, 2014, ACTA PSYCHIAT SCAND, V130, P342, DOI 10.1111/acps.12293
   Rosenblat JD, 2015, ACTA PSYCHIAT SCAND, V132, P180, DOI 10.1111/acps.12414
   Rush AJ, 2003, BIOL PSYCHIAT, V54, P573, DOI 10.1016/S0006-3223(02)01866-8
   Soundy A, 2014, ARCH PSYCHIAT NURS, V28, P135, DOI 10.1016/j.apnu.2013.12.002
   Stubbs B, 2015, ACTA PSYCHIAT SCAND, V131, P75, DOI 10.1111/acps.12325
   Stubbs B, 2015, PSYCHIAT RES, V230, P585, DOI 10.1016/j.psychres.2015.10.008
   Vancampfort D, 2011, DIABETES METAB, V37, P318, DOI 10.1016/j.diabet.2010.12.007
   Vancampfort D, 2015, PSYCHIAT RE IN PRESS
   Vancampfort D, 2015, PREV MED, V81, P216, DOI 10.1016/j.ypmed.2015.09.006
   Vancampfort D, 2015, J CLIN PSYCHIAT, V76, P1490, DOI 10.4088/JCP.14r09635
   Vancampfort D, 2015, PSYCHIAT RES, V230, P664, DOI 10.1016/j.psychres.2015.09.039
   Vancampfort D, 2015, WORLD PSYCHIATRY, V14, P339, DOI 10.1002/wps.20252
   Vancampfort D, 2015, PSYCHIAT RES, V229, P194, DOI 10.1016/j.psychres.2015.07.040
   Vancampfort D, 2014, PSYCHIAT RES, V220, P58, DOI 10.1016/j.psychres.2014.06.008
   Vancampfort D, 2013, AM J PSYCHIAT, V170, P265, DOI 10.1176/appi.ajp.2012.12050620
   Vancampfort D, 2013, J AFFECT DISORDERS, V145, P285, DOI 10.1016/j.jad.2012.07.020
   Vidula H, 2015, ATHEROSCLEROSIS, V243, P198, DOI 10.1016/j.atherosclerosis.2015.08.044
   Waxmonsky JA, 2005, GEN HOSP PSYCHIAT, V27, P321, DOI 10.1016/j.genhosppsych.2005.05.003
   Wearing SC, 2006, OBES REV, V7, P239, DOI 10.1111/j.1467-789X.2006.00251.x
NR 43
TC 3
Z9 3
U1 0
U2 4
PU MEDICINSKA NAKLADA
PI ZAGREB
PA VLASKA 69, HR-10000 ZAGREB, CROATIA
SN 0353-5053
EI 1849-0867
J9 PSYCHIAT DANUB
JI Psychiatr. Danub.
PY 2016
VL 28
IS 2
BP 139
EP 145
PG 7
WC Psychiatry
WE Science Citation Index Expanded (SCI-EXPANDED); Social Science Citation Index (SSCI)
SC Psychiatry
GA DU0FS
UT WOS:000381878100006
PM 27287788
DA 2024-01-09
ER

PT J
AU Suryadevara, U
   Bruijnzeel, DM
   Nuthi, M
   Jagnarine, DA
   Tandon, R
   Bruijnzeel, AW
AF Suryadevara, Uma
   Bruijnzeel, Dawn M.
   Nuthi, Meena
   Jagnarine, Darin A.
   Tandon, Rajiv
   Bruijnzeel, Adriaan W.
TI Pros and Cons of Medical Cannabis use by People with Chronic Brain
   Disorders
SO CURRENT NEUROPHARMACOLOGY
LA English
DT Review
DE Cannabis; dependence; cognition; neurological disorders; schizophrenia;
   bipolar disorder
ID AMYOTROPHIC-LATERAL-SCLEROSIS; SUBSTANCE USE DISORDERS; GUIDELINE
   DEVELOPMENT SUBCOMMITTEE; RANDOMIZED CONTROLLED-TRIAL;
   O-METHYLTRANSFERASE GENE; CB1 RECEPTOR-BINDING; MULTIPLE-SCLEROSIS;
   PARKINSONS-DISEASE; MARIJUANA USE; BIPOLAR DISORDER
AB Background: Cannabis is the most widely used illicit drug in the world and there is growing concern about the mental health effects of cannabis use. These concerns are at least partly due to the strong increase in recreational and medical cannabis use and the rise in tetrahydrocannabinol (THC) levels. Cannabis is widely used to self-medicate by older people and people with brain disorders such as amyotrophic lateral sclerosis (ALS), multiple sclerosis (MS), Alzheimer's disease (AD), Parkinson's disease (PD), bipolar disorder, and schizophrenia.
   Objective: This review provides an overview of the perceived benefits and adverse mental health effects of cannabis use in people with ALS, MS, AD, PD, bipolar disorder, and schizophrenia.
   Results: The reviewed studies indicate that cannabis use diminishes some symptoms associated with these disorders. Cannabis use decreases pain and spasticity in people with MS, decreases tremor, rigidity, and pain in people with PD, and improves the quality of life of ALS patients by improving appetite, and decreasing pain and spasticity. Cannabis use is more common among people with schizophrenia than healthy controls. Cannabis use is a risk factor for schizophrenia which increases positive symptoms in schizophrenia patients and diminishes negative symptoms. Cannabis use worsens bipolar disorder and there is no evidence that bipolar patients derive any benefit from cannabis. In late stage Alzheimer's patients, cannabis products may improve food intake, sleep quality, and diminish agitation.
   Conclusion: Cannabis use diminishes some of the adverse effects of neurological and psychiatric disorders. However, chronic cannabis use may lead to cognitive impairments and dependence.
C1 [Suryadevara, Uma; Bruijnzeel, Dawn M.; Nuthi, Meena; Jagnarine, Darin A.; Tandon, Rajiv; Bruijnzeel, Adriaan W.] Univ Florida, Dept Psychiat, Gainesville, FL 32611 USA.
   [Bruijnzeel, Adriaan W.] Univ Florida, Dept Neurosci, Gainesville, FL 32611 USA.
   [Bruijnzeel, Adriaan W.] Univ Florida, Ctr Addict Res & Educ, Gainesville, FL 32611 USA.
C3 State University System of Florida; University of Florida; State
   University System of Florida; University of Florida; State University
   System of Florida; University of Florida
RP Bruijnzeel, AW (corresponding author), Univ Florida, Coll Med, Dept Psychiat, 1149 Newell Dr, Gainesville, FL 32611 USA.
EM awbruijn@ufl.edu
OI Bruijnzeel, Adriaan/0000-0001-8466-1970
CR Abood ME, 2001, NEUROSCI LETT, V309, P197, DOI 10.1016/S0304-3940(01)02065-1
   Aceto MD, 1996, J PHARMACOL EXP THER, V278, P1290
   Agrawal A, 2011, PSYCHIAT RES, V185, P459, DOI 10.1016/j.psychres.2010.07.007
   Ahmed AIA, 2015, CLIN PHARMACOL THER, V97, P597, DOI 10.1002/cpt.117
   Alexianu ME, 2001, NEUROLOGY, V57, P1282, DOI 10.1212/WNL.57.7.1282
   Allentuck S, 1942, AM J PSYCHIAT, V99, P248, DOI 10.1176/ajp.99.2.248
   Amtmann Dagmar, 2004, Am J Hosp Palliat Care, V21, P95, DOI 10.1177/104990910402100206
   Anderson BM, 2010, J PSYCHOACTIVE DRUGS, V42, P413
   [Anonymous], 2014, WORLD DRUG REP 2014
   Ashtari M, 2011, J PSYCHIATR RES, V45, P1055, DOI 10.1016/j.jpsychires.2011.01.004
   Ashtari M, 2008, J PSYCHIATR RES, V43, P189, DOI 10.1016/j.jpsychires.2008.12.002
   Ashton CH, 2005, J PSYCHOPHARMACOL, V19, P293, DOI 10.1177/0269881105051541
   Aso E, 2015, J ALZHEIMERS DIS, V43, P977, DOI 10.3233/JAD-141014
   Aso E, 2013, J ALZHEIMERS DIS, V35, P847, DOI 10.3233/JAD-130137
   Association A. P., 2013, DIAGN STAT MAN MENT, DOI [10.1176/appi.books.9780890425596, DOI 10.1176/APPI.BOOKS.9780890425596]
   Baker D, 2003, LANCET NEUROL, V2, P291, DOI 10.1016/S1474-4422(03)00381-8
   Barmada SJ, 2010, J NEUROSCI, V30, P639, DOI 10.1523/JNEUROSCI.4988-09.2010
   Barnett JH, 2007, BRIT J PSYCHIAT, V190, P515, DOI 10.1192/bjp.bp.106.024448
   Batalla A, 2013, PLOS ONE, V8, DOI 10.1371/journal.pone.0055821
   Bava S, 2009, PSYCHIAT RES-NEUROIM, V173, P228, DOI 10.1016/j.pscychresns.2009.04.005
   Becker B, 2010, PSYCHOPHARMACOLOGY, V209, P361, DOI 10.1007/s00213-010-1805-z
   Benito C, 2003, J NEUROSCI, V23, P11136
   Bhattacharyya S, 2010, NEUROPSYCHOPHARMACOL, V35, P764, DOI 10.1038/npp.2009.184
   Bilsland LG, 2006, FASEB J, V20, P1003, DOI 10.1096/fj.05-4743fje
   Bloomfield MAP, 2014, PSYCHOPHARMACOLOGY, V231, P2251, DOI 10.1007/s00213-014-3523-4
   Bossong MG, 2010, PROG NEUROBIOL, V92, P370, DOI 10.1016/j.pneurobio.2010.06.010
   Boydell J, 2006, PSYCHOL MED, V36, P1441, DOI 10.1017/S0033291706008440
   BRAFF D, 1978, PSYCHOPHYSIOLOGY, V15, P339, DOI 10.1111/j.1469-8986.1978.tb01390.x
   Braff DL, 2001, PSYCHOPHARMACOLOGY, V156, P234, DOI 10.1007/s002130100810
   Brookmeyer R, 1998, AM J PUBLIC HEALTH, V88, P1337, DOI 10.2105/AJPH.88.9.1337
   Bruijnzeel AW, 2016, PLOS ONE, V11, DOI 10.1371/journal.pone.0153327
   Bruijnzeel AW, 2005, BRAIN RES REV, V49, P505, DOI 10.1016/j.brainresrev.2005.01.007
   Carlisle SJ, 2002, INT IMMUNOPHARMACOL, V2, P69, DOI 10.1016/S1567-5769(01)00147-3
   Carroll CB, 2004, NEUROLOGY, V63, P1245, DOI 10.1212/01.WNL.0000140288.48796.8E
   Carter GT, 2010, AM J HOSP PALLIAT ME, V27, P347, DOI 10.1177/1049909110369531
   Caspi A, 2005, BIOL PSYCHIAT, V57, P1117, DOI 10.1016/j.biopsych.2005.01.026
   Ceccarini J, 2013, NEUROIMAGE, V79, P304, DOI 10.1016/j.neuroimage.2013.04.052
   Cerdá M, 2012, DRUG ALCOHOL DEPEN, V120, P22, DOI 10.1016/j.drugalcdep.2011.06.011
   Chagas MHN, 2014, J CLIN PHARM THER, V39, P564, DOI 10.1111/jcpt.12179
   Chagas MHN, 2014, J PSYCHOPHARMACOL, V28, P1088, DOI 10.1177/0269881114550355
   Chaudhuri KR, 2006, LANCET NEUROL, V5, P235, DOI 10.1016/S1474-4422(06)70373-8
   Chen RQ, 2013, CELL, V155, P1154, DOI 10.1016/j.cell.2013.10.042
   Chiaravalloti ND, 2008, LANCET NEUROL, V7, P1139, DOI 10.1016/S1474-4422(08)70259-X
   Chiurchiù V, 2015, J NEUROIMMUNE PHARM, V10, P268, DOI 10.1007/s11481-015-9584-2
   Churchwell JC, 2010, FRONT PSYCHOL, V1, DOI 10.3389/fpsyg.2010.00225
   Clark DB, 2012, ADDICTION, V107, P206, DOI 10.1111/j.1360-0443.2011.03566.x
   Cleveland DW, 2001, NAT REV NEUROSCI, V2, P806, DOI 10.1038/35097565
   Collin C, 2007, EUR J NEUROL, V14, P290, DOI 10.1111/j.1468-1331.2006.01639.x
   Collin C, 2010, NEUROL RES, V32, P451, DOI 10.1179/016164109X12590518685660
   Corey-Bloom J, 2012, CAN MED ASSOC J, V184, P1143, DOI 10.1503/cmaj.110837
   Costain WF, 2008, INT J MENT HEALTH NU, V17, P227, DOI 10.1111/j.1447-0349.2008.00538.x
   Cousijn J, 2012, NEUROIMAGE, V59, P3845, DOI 10.1016/j.neuroimage.2011.09.046
   Crean RD, 2011, J ADDICT MED, V5, P1, DOI 10.1097/ADM.0b013e31820c23fa
   Croxford JL, 2008, J NEUROIMMUNOL, V193, P120, DOI 10.1016/j.jneuroim.2007.10.024
   Cui F, 2015, NEUROPSYCH DIS TREAT, V11, P2847, DOI 10.2147/NDT.S90520
   Curran HV, 2016, NAT REV NEUROSCI, V17, P293, DOI 10.1038/nrn.2016.28
   Dalton VS, 2011, NEUROPSYCHOPHARMACOL, V36, P1620, DOI 10.1038/npp.2011.43
   De Hert M, 2011, SCHIZOPHR RES, V126, P270, DOI 10.1016/j.schres.2010.07.003
   Deiana S, 2013, DRUG TEST ANAL, V5, P46, DOI 10.1002/dta.1425
   DEVANE WA, 1992, SCIENCE, V258, P1946, DOI 10.1126/science.1470919
   Dheen ST, 2007, CURR MED CHEM, V14, P1189, DOI 10.2174/092986707780597961
   Dobson AP, 1997, SCIENCE, V275, P550, DOI 10.1126/science.275.5299.550
   Docagne F, 2007, MOL CELL NEUROSCI, V34, P551, DOI 10.1016/j.mcn.2006.12.005
   Dubertret C, 2006, SCHIZOPHR RES, V86, P284, DOI 10.1016/j.schres.2006.05.006
   ElSohly M.A., CHANGES CANNABIS POT
   ElSohly MA, 2014, Handbook of Cannabis, P3, DOI [10.1093/acprof:oso/9780199662685.003.0001, DOI 10.1093/ACPROF:OSO/9780199662685.003.0001]
   ElSohly MA, 2016, BIOL PSYCHIAT, V79, P613, DOI 10.1016/j.biopsych.2016.01.004
   Espejo-Porras F, 2015, J NEUROIMMUNE PHARM, V10, P233, DOI 10.1007/s11481-015-9602-4
   Esposito G, 2006, J MOL MED, V84, P253, DOI 10.1007/s00109-005-0025-1
   Fernandez-Espejo E, 2004, NEUROPSYCHOPHARMACOL, V29, P1134, DOI 10.1038/sj.npp.1300407
   Ferrè L, 2016, NEUROL SCI, V37, P235, DOI 10.1007/s10072-015-2392-x
   Filbey FM, 2014, P NATL ACAD SCI USA, V111, P16913, DOI 10.1073/pnas.1415297111
   Flachenecker P, 2014, EUR NEUROL, V71, P271, DOI 10.1159/000357427
   Foti DJ, 2010, AM J PSYCHIAT, V167, P987, DOI 10.1176/appi.ajp.2010.09020189
   Fowler IL, 1998, SCHIZOPHRENIA BULL, V24, P443, DOI 10.1093/oxfordjournals.schbul.a033339
   Friedman D, 2016, NEW ENGL J MED, V374, P94, DOI 10.1056/NEJMc1512758
   GAONI Y, 1964, J AM CHEM SOC, V86, P1646, DOI 10.1021/ja01062a046
   García C, 2011, BRIT J PHARMACOL, V163, P1495, DOI 10.1111/j.1476-5381.2011.01278.x
   Ginovart N, 2012, NEUROPSYCHOPHARMACOL, V37, P2355, DOI 10.1038/npp.2012.91
   Giuffrida A, 2004, NEUROPSYCHOPHARMACOL, V29, P2108, DOI 10.1038/sj.npp.1300558
   Goldenberg Marvin M, 2012, P T, V37, P175
   Gomes FV, 2015, INT J NEUROPSYCHOPH, V18, DOI 10.1093/ijnp/pyu018
   González-Pinto A, 2008, J CLIN PSYCHIAT, V69, P1210, DOI 10.4088/JCP.v69n0802
   Green B, 2003, DRUG ALCOHOL REV, V22, P453, DOI 10.1080/09595230310001613976
   GREENBERG HS, 1994, CLIN PHARMACOL THER, V55, P324, DOI 10.1038/clpt.1994.33
   Hajós M, 2008, BIOL PSYCHIAT, V63, P1075, DOI 10.1016/j.biopsych.2007.12.005
   Haney M, 1999, PSYCHOPHARMACOLOGY, V141, P395, DOI 10.1007/s002130050849
   Haney M, 1999, PSYCHOPHARMACOLOGY, V141, P385, DOI 10.1007/s002130050848
   Hasin DS, 2016, AM J PSYCHIAT, V173, P588, DOI 10.1176/appi.ajp.2015.15070907
   Hasin DS, 2015, JAMA PSYCHIAT, V72, P1235, DOI 10.1001/jamapsychiatry.2015.1858
   Hasin DS, 2013, AM J PSYCHIAT, V170, P834, DOI 10.1176/appi.ajp.2013.12060782
   Hayakawa K, 2007, NEUROPHARMACOLOGY, V52, P1079, DOI 10.1016/j.neuropharm.2006.11.005
   Hazekamp A, 2013, J PSYCHOACTIVE DRUGS, V45, P199, DOI 10.1080/02791072.2013.805976
   Henquet C, 2008, SCHIZOPHRENIA BULL, V34, P1111, DOI 10.1093/schbul/sbn108
   Henquet C, 2006, J AFFECT DISORDERS, V95, P103, DOI 10.1016/j.jad.2006.05.002
   Honarmand K, 2011, NEUROLOGY, V76, P1153, DOI 10.1212/WNL.0b013e318212ab0c
   Huestis MA, 2007, CHEM BIODIVERS, V4, P1770, DOI 10.1002/cbdv.200790152
   Hurley MJ, 2003, J NEURAL TRANSM, V110, P1279, DOI 10.1007/s00702-003-0033-7
   Iseger TA, 2015, SCHIZOPHR RES, V162, P153, DOI 10.1016/j.schres.2015.01.033
   Jenko KJ, 2012, SCHIZOPHR RES, V141, P185, DOI 10.1016/j.schres.2012.07.021
   KARNIOL IG, 1975, PHARMACOLOGY, V13, P502, DOI 10.1159/000136944
   Katona I, 2012, ANNU REV NEUROSCI, V35, P529, DOI 10.1146/annurev-neuro-062111-150420
   Kaufman J., 2014, NEUROLOGY S, V82
   Kavia RBC, 2010, MULT SCLER J, V16, P1349, DOI 10.1177/1352458510378020
   Kim SW, 2015, PSYCHIAT INVEST, V12, P349, DOI 10.4306/pi.2015.12.3.349
   King GR, 2011, J NEUROSCI, V31, P17923, DOI 10.1523/JNEUROSCI.4148-11.2011
   Koethe D, 2007, J NEURAL TRANSM, V114, P1055, DOI 10.1007/s00702-007-0660-5
   Koob GF, 2010, NEUROPSYCHOPHARMACOL, V35, P217, DOI 10.1038/npp.2009.110
   Koppel BS, 2014, NEUROLOGY, V82, P1556, DOI 10.1212/WNL.0000000000000363
   Korostil M, 2007, MULT SCLER, V13, P67, DOI 10.1177/1352458506071161
   Kucewicz MT, 2011, J NEUROSCI, V31, P15560, DOI 10.1523/JNEUROSCI.2970-11.2011
   Kurt A, 2007, CNS DRUGS, V21, P279, DOI 10.2165/00023210-200721040-00003
   Kvitland LR, 2015, BMC PSYCHIATRY, V15, DOI 10.1186/s12888-015-0389-x
   Lachman HM, 1996, AM J MED GENET, V67, P468, DOI 10.1002/(SICI)1096-8628(19960920)67:5<468::AID-AJMG5>3.0.CO;2-G
   Lagerberg TV, 2014, PSYCHIAT RES, V215, P101, DOI 10.1016/j.psychres.2013.10.029
   Lane SD, 2005, NEUROPSYCHOPHARMACOL, V30, P800, DOI 10.1038/sj.npp.1300620
   Lastres-Becker I, 2005, NEUROBIOL DIS, V19, P96, DOI 10.1016/j.nbd.2004.11.009
   LEMBERGER L, 1971, PHARMACOL REV, V23, P371
   Lev-Ran S, 2013, PSYCHIAT RES, V209, P459, DOI 10.1016/j.psychres.2012.12.014
   Leweke FM, 2012, TRANSL PSYCHIAT, V2, DOI 10.1038/tp.2012.15
   Lisdahl Krista M, 2014, Curr Addict Rep, V1, P144
   Lisdahl KM, 2012, J INT NEUROPSYCH SOC, V18, P678, DOI 10.1017/S1355617712000276
   Loberg EM, 2009, FRONT HUM NEUROSCI, V3, DOI 10.3389/neuro.09.053.2009
   Logroscino G, 2010, J NEUROL NEUROSUR PS, V81, P385, DOI 10.1136/jnnp.2009.183525
   Lomen-Hoerth C, 2003, NEUROLOGY, V60, P1094, DOI 10.1212/01.WNL.0000055861.95202.8D
   Long LE, 2006, NEUROPSYCHOPHARMACOL, V31, P795, DOI 10.1038/sj.npp.1300838
   Lotan I, 2014, CLIN NEUROPHARMACOL, V37, P41, DOI 10.1097/WNF.0000000000000016
   Lubman DI, 2015, PHARMACOL THERAPEUT, V148, P1, DOI 10.1016/j.pharmthera.2014.11.009
   Lutz B, 2015, NAT REV NEUROSCI, V16, P705, DOI 10.1038/nrn4036
   Mahad DH, 2015, LANCET NEUROL, V14, P183, DOI 10.1016/S1474-4422(14)70256-X
   Manrique-Garcia E, 2012, BMC PSYCHIATRY, V12, DOI 10.1186/1471-244X-12-112
   Maresz K, 2005, J NEUROCHEM, V95, P437, DOI 10.1111/j.1471-4159.2005.03380.x
   McGeer EG, 2005, BIODRUGS, V19, P31, DOI 10.2165/00063030-200519010-00004
   MCGLOTHLIN WH, 1968, AM J PSYCHIAT, V125, P370, DOI 10.1176/ajp.125.3.370
   McQueeny T, 2011, BEHAV BRAIN RES, V224, P128, DOI 10.1016/j.bbr.2011.05.031
   MECHOULAM R, 1995, BIOCHEM PHARMACOL, V50, P83, DOI 10.1016/0006-2952(95)00109-D
   Mechoulam R, 2002, J CLIN PHARMACOL, V42, p11S, DOI 10.1002/j.1552-4604.2002.tb05998.x
   Medina KL, 2010, PSYCHIAT RES-NEUROIM, V182, P152, DOI 10.1016/j.pscychresns.2009.12.004
   Medina KL, 2007, J INT NEUROPSYCH SOC, V13, P807, DOI 10.1017/S1355617707071032
   Mehmedic Z, 2010, J FORENSIC SCI, V55, P1209, DOI 10.1111/j.1556-4029.2010.01441.x
   Meier MH, 2012, P NATL ACAD SCI USA, V109, pE2657, DOI 10.1073/pnas.1206820109
   Mesnage V, 2004, CLIN NEUROPHARMACOL, V27, P108, DOI 10.1097/00002826-200405000-00003
   Minden SL, 2014, NEUROLOGY, V82, P174, DOI 10.1212/WNL.0000000000000013
   Minocci D, 2011, J AFFECT DISORDERS, V134, P427, DOI 10.1016/j.jad.2011.05.023
   Mishima K, 2002, LIFE SCI, V72, P397, DOI 10.1016/S0024-3205(02)02274-9
   Molina-Holgado E, 2002, J NEUROSCI, V22, P9742, DOI 10.1523/jneurosci.22-22-09742.2002
   NAKAMURA EM, 1991, DRUG ALCOHOL DEPEN, V28, P167, DOI 10.1016/0376-8716(91)90072-7
   Newell KA, 2006, EXP BRAIN RES, V172, P556, DOI 10.1007/s00221-006-0503-x
   Nunberg Helen, 2011, J Drug Policy Anal, V4
   O'Leary DS, 2003, NEUROREPORT, V14, P1145, DOI 10.1097/00001756-200306110-00009
   OLTON DS, 1987, PHYSIOL BEHAV, V40, P793, DOI 10.1016/0031-9384(87)90286-1
   Onaivi ES, 2006, NEUROPSYCHOBIOLOGY, V54, P231, DOI 10.1159/000100778
   Passmore MJ, 2008, INT J GERIATR PSYCH, V23, P116, DOI 10.1002/gps.1828
   Pavisian B, 2014, NEUROLOGY, V82, P1879, DOI 10.1212/WNL.0000000000000446
   Pedrazzi JFC, 2015, PSYCHOPHARMACOLOGY, V232, P3057, DOI 10.1007/s00213-015-3945-7
   Pencer A, 2003, J PSYCHIATR NEUROSCI, V28, P48
   Pertwee RG, 2008, BRIT J PHARMACOL, V153, P199, DOI 10.1038/sj.bjp.0707442
   PEYSER JM, 1990, ARCH NEUROL-CHICAGO, V47, P94, DOI 10.1001/archneur.1990.00530010120030
   Piomelli D, 2003, NAT REV NEUROSCI, V4, P873, DOI 10.1038/nrn1247
   Pisani A, 2005, ANN NEUROL, V57, P777, DOI 10.1002/ana.20462
   Power BD, 2015, SCHIZOPHR RES, V168, P245, DOI 10.1016/j.schres.2015.06.026
   ProCon.org, 2016, NUNB LEG MED MAR PAT
   Pryce G, 2007, BRIT J PHARMACOL, V150, P519, DOI 10.1038/sj.bjp.0707003
   Rabin RA, 2011, SCHIZOPHR RES, V128, P111, DOI 10.1016/j.schres.2011.02.017
   Rabkin JG, 2005, NEUROLOGY, V65, P62, DOI 10.1212/01.wnl.0000167187.14501.0c
   Rais M, 2008, AM J PSYCHIAT, V165, P490, DOI 10.1176/appi.ajp.2007.07071110
   Rais M, 2010, EUR NEUROPSYCHOPHARM, V20, P855, DOI 10.1016/j.euroneuro.2010.08.008
   Ramaekers JG, 2009, J PSYCHOPHARMACOL, V23, P266, DOI 10.1177/0269881108092393
   RAO SM, 1991, NEUROLOGY, V41, P685, DOI 10.1212/WNL.41.5.685
   Raz N, 2005, CEREB CORTEX, V15, P1676, DOI 10.1093/cercor/bhi044
   Ringen PA, 2010, PSYCHOL MED, V40, P1337, DOI 10.1017/S0033291709991620
   Ringholz GM, 2005, NEUROLOGY, V65, P586, DOI 10.1212/01.wnl.0000172911.39167.b6
   Rog DJ, 2007, CLIN THER, V29, P2068, DOI 10.1016/j.clinthera.2007.09.013
   Romero K, 2015, NEUROIMAGE-CLIN, V8, P140, DOI 10.1016/j.nicl.2015.04.006
   Saddichha S, 2010, SUBST ABUS, V31, P58, DOI 10.1080/08897070903442699
   Schofield D, 2006, AUST NZ J PSYCHIAT, V40, P570, DOI 10.1080/j.1440-1614.2006.01840.x
   Schubart CD, 2011, ACTA PSYCHIAT SCAND, V123, P368, DOI 10.1111/j.1600-0447.2010.01640.x
   Seely KA, 2012, PROG NEURO-PSYCHOPH, V39, P234, DOI 10.1016/j.pnpbp.2012.04.017
   Senn R, 2008, PHARMACOL BIOCHEM BE, V88, P230, DOI 10.1016/j.pbb.2007.08.005
   Sheng WS, 2005, GLIA, V49, P211, DOI 10.1002/glia.20108
   Shoemaker JL, 2007, J NEUROCHEM, V101, P87, DOI 10.1111/j.1471-4159.2006.04346.x
   Shollenbarger SG, 2015, NEUROIMAGE-CLIN, V8, P117, DOI 10.1016/j.nicl.2015.03.024
   Sieradzan KA, 2001, NEUROLOGY, V57, P2108, DOI 10.1212/WNL.57.11.2108
   Skosnik PD, 2016, BIOL PSYCHIAT, V79, P568, DOI 10.1016/j.biopsych.2015.12.011
   Spronk DB, 2016, ADDICT BIOL, V21, P1186, DOI 10.1111/adb.12274
   Stella N, 2010, GLIA, V58, P1017, DOI 10.1002/glia.20983
   Substance Abuse and Mental Health Services Administration, 2014, SAMHSA's concept of trauma and guidance for a trauma-informed approach
   Substance Abuse and Mental Health Services Administration, 2013, RES 2012 NAT SURV DR, P13
   Sun Y, 2007, PPAR RES, V2007, DOI 10.1155/2007/23513
   Swerdlow NR, 1998, PSYCHOPHARMACOLOGY, V140, P75, DOI 10.1007/s002130050741
   Tait RJ, 2011, ADDICTION, V106, P2195, DOI 10.1111/j.1360-0443.2011.03574.x
   Tandon R, 2009, SCHIZOPHR RES, V110, P1, DOI 10.1016/j.schres.2009.03.005
   TASHKIN DP, 1973, NEW ENGL J MED, V289, P336, DOI 10.1056/NEJM197308162890702
   Thames AD, 2014, ADDICT BEHAV, V39, P994, DOI 10.1016/j.addbeh.2014.01.019
   Thomas G, 2014, AM J CARDIOL, V113, P187, DOI 10.1016/j.amjcard.2013.09.042
   Todd A.R., 1964, EXPERIENTIA, V2, P55
   Tremblay ME, 2011, J NEUROSCI, V31, P16064, DOI 10.1523/JNEUROSCI.4158-11.2011
   Tsao W, 2012, BRAIN RES, V1462, P26, DOI 10.1016/j.brainres.2012.04.031
   Turcotte D, 2015, PAIN MED, V16, P149, DOI 10.1111/pme.12569
   Uhlhaas PJ, 2010, NAT REV NEUROSCI, V11, P100, DOI 10.1038/nrn2774
   Van der Stelt M, 2006, CELL MOL LIFE SCI, V63, P1410, DOI 10.1007/s00018-006-6037-3
   van Vliet SAM, 2008, EUR NEUROPSYCHOPHARM, V18, P383, DOI 10.1016/j.euroneuro.2007.11.003
   Venderová K, 2004, MOVEMENT DISORD, V19, P1102, DOI 10.1002/mds.20111
   Vinters HV, 2015, ANNU REV PATHOL-MECH, V10, P291, DOI 10.1146/annurev-pathol-020712-163927
   Volicer L, 1997, INT J GERIATR PSYCH, V12, P913, DOI 10.1002/(SICI)1099-1166(199709)12:9<913::AID-GPS663>3.3.CO;2-4
   Volkow ND, 2016, JAMA PSYCHIAT, V73, P292, DOI 10.1001/jamapsychiatry.2015.3278
   Volkow ND, 2014, NEW ENGL J MED, V371, P879, DOI [10.1056/NEJMra1402309, 10.1056/NEJMc1407928]
   Volkow ND, 2009, SCHIZOPHRENIA BULL, V35, P469, DOI 10.1093/schbul/sbp016
   Wade DT, 2004, MULT SCLER, V10, P434, DOI 10.1191/1352458504ms1082oa
   Walther S, 2006, PSYCHOPHARMACOLOGY, V185, P524, DOI 10.1007/s00213-006-0343-1
   Walther S, 2011, J CLIN PSYCHOPHARM, V31, P256, DOI 10.1097/JCP.0b013e31820e861c
   Warf B, 2014, GEOGR REV, V104, P414, DOI 10.1111/j.1931-0846.2014.12038.x
   Weber M, 2010, J NEUROL NEUROSUR PS, V81, P1135, DOI 10.1136/jnnp.2009.200642
   Weiland BJ, 2015, J NEUROSCI, V35, P1505, DOI 10.1523/JNEUROSCI.2946-14.2015
   WESTLAKE TM, 1994, NEUROSCIENCE, V63, P637, DOI 10.1016/0306-4522(94)90511-8
   Wilson DM, 2006, PHARMACOL BIOCHEM BE, V85, P105, DOI 10.1016/j.pbb.2006.07.018
   Witting A, 2004, J NEUROCHEM, V89, P1555, DOI 10.1111/j.1471-4159.2004.02544.x
   Wolff V, 2013, STROKE, V44, P558, DOI 10.1161/STROKEAHA.112.671347
   Wong DF, 2010, NEUROIMAGE, V52, P1505, DOI 10.1016/j.neuroimage.2010.04.034
   Woodward MR, 2014, AM J GERIAT PSYCHIAT, V22, P415, DOI 10.1016/j.jagp.2012.11.022
   Wrege J, 2014, CURR PHARM DESIGN, V20, P2126, DOI 10.2174/13816128113199990428
   Yang CX, 2014, P NATL ACAD SCI USA, V111, pE1121, DOI 10.1073/pnas.1322641111
   Yiangou Y, 2006, BMC NEUROL, V6, DOI 10.1186/1471-2377-6-12
   Yücel M, 2008, ARCH GEN PSYCHIAT, V65, P694, DOI 10.1001/archpsyc.65.6.694
   Yücel M, 2012, SCHIZOPHRENIA BULL, V38, P316, DOI 10.1093/schbul/sbq079
   Zajicek J, 2003, LANCET, V362, P1517, DOI 10.1016/S0140-6736(03)14738-1
   Zajicek JP, 2012, J NEUROL NEUROSUR PS, V83, P1125, DOI 10.1136/jnnp-2012-302468
   Zammit S, 2002, BRIT MED J, V325, P1199, DOI 10.1136/bmj.325.7374.1199
   Zavitsanou K, 2004, PROG NEURO-PSYCHOPH, V28, P355, DOI 10.1016/j.pnpbp.2003.11.005
   Zuardi AW, 2012, CURR PHARM DESIGN, V18, P5131, DOI 10.2174/138161212802884681
   ZUARDI AW, 1982, PSYCHOPHARMACOLOGY, V76, P245, DOI 10.1007/BF00432554
   ZUARDI AW, 1995, J CLIN PSYCHIAT, V56, P485
NR 232
TC 19
Z9 21
U1 0
U2 74
PU BENTHAM SCIENCE PUBL LTD
PI SHARJAH
PA EXECUTIVE STE Y-2, PO BOX 7917, SAIF ZONE, 1200 BR SHARJAH, U ARAB
   EMIRATES
SN 1570-159X
EI 1875-6190
J9 CURR NEUROPHARMACOL
JI Curr. Neuropharmacol.
PY 2017
VL 15
IS 6
BP 800
EP 814
DI 10.2174/1570159X14666161101095325
PG 15
WC Neurosciences; Pharmacology & Pharmacy
WE Science Citation Index Expanded (SCI-EXPANDED); Social Science Citation Index (SSCI)
SC Neurosciences & Neurology; Pharmacology & Pharmacy
GA FC9YG
UT WOS:000407196400002
PM 27804883
OA Green Published, Green Submitted
DA 2024-01-09
ER

PT J
AU Rogers, J
   Mirams, J
   Patel, R
AF Rogers, Jonathan
   Mirams, Jamie
   Patel, Rashmi
TI A neuroplastic deafferentation hypothesis for bipolar disorder
SO MEDICAL HYPOTHESES
LA English
DT Article
ID PHANTOM LIMB PAIN; CLINICAL-FEATURES; UNIPOLAR MANIA; SCHIZOPHRENIA;
   ILLNESS; DEPRESSION; HALLUCINATIONS; CHILDHOOD; DIAGNOSIS; BRAIN
AB Bipolar disorder, characterised by extreme cyclical variations in mood between depression and mania, is a common, debilitating and sometimes fatal psychiatric condition with an unclear aetiology. In this paper we propose a hypothesis for the development of bipolar disorder through which neuroplastic changes in response to an index depressive episode leads to the amplification of subthreshold pleasurable stimuli that then drive conversion into a manic state. This 'pleasure deafferentation hypothesis' is reached through a discussion of the neuroscientific basis of deafferentation at the level of the neuron and its role in the development of various neurological and psychiatric phenomena before a case for deafferentation as applied to bipolar disorder is justified and its implications discussed. (C) 2015 The Authors. Published by Elsevier Ltd. This is an open access article under the CC BY license (http://creativecommons.org/licenses/by/4.0/).
C1 [Rogers, Jonathan; Mirams, Jamie; Patel, Rashmi] Broomfield Hosp, Med Acad Unit, Chelmsford CM1 7ET, Essex, England.
C3 Mid Essex Hospital Services NHS Trust; Broomfield Hospital
RP Rogers, J (corresponding author), Broomfield Hosp, Med Acad Unit, Court Rd, Chelmsford CM1 7ET, Essex, England.
EM jprogers@cantab.net
RI Patel, Rashmi/O-1327-2013; Rogers, Jonathan/AAQ-4269-2020
OI Patel, Rashmi/0000-0002-9259-8788; Rogers, Jonathan/0000-0002-4671-5410
FU UK Medical Research Council (MRC) Clinical Research Training Fellowship
   [MR/K002813/1]; Medical Research Council [MR/K002813/1] Funding Source:
   researchfish; MRC [MR/K002813/1] Funding Source: UKRI
FX RP is supported by a UK Medical Research Council (MRC) Clinical Research
   Training Fellowship (MR/K002813/1).
CR AKISKAL HS, 1983, J AFFECT DISORDERS, V5, P115, DOI 10.1016/0165-0327(83)90004-6
   Angst J, 1995, Schweiz Arch Neurol Psychiatr (1985), V146, P5
   Angst J, 2015, EUR ARCH PSY CLIN N, V265, P273, DOI 10.1007/s00406-015-0577-1
   Ao MRB, 2008, AUST NZ J PSYCHIAT, V42, P995, DOI 10.1080/00048670802512073
   Beck A, 2014, DEPRESSION CAUSES TR
   Bennett MR, 2008, AUST NZ J PSYCHIAT, V42, P662, DOI 10.1080/00048670802203467
   Burke W, 2002, J NEUROL NEUROSUR PS, V73, P535, DOI 10.1136/jnnp.73.5.535
   Chen J, 2010, CURR PSYCHIAT REP, V12, P512, DOI 10.1007/s11920-010-0157-z
   Corlett PR, 2009, PSYCHOPHARMACOLOGY, V206, P515, DOI 10.1007/s00213-009-1561-0
   Craddock N, 1999, J MED GENET, V36, P585, DOI 10.1136/jmg.36.8.585
   De Ridder D, 2014, NEURAL PLAST, V2014, DOI 10.1155/2014/612147
   Duffy A, 2014, BRIT J PSYCHIAT, V204, P122, DOI 10.1192/bjp.bp.113.126706
   Guyton A.C., 2006, TXB MED PHYSL
   Heim C, 2000, JAMA-J AM MED ASSOC, V284, P592, DOI 10.1001/jama.284.5.592
   Henquet C, 2006, J AFFECT DISORDERS, V95, P103, DOI 10.1016/j.jad.2006.05.002
   Hoffman RE, 2007, SCHIZOPHRENIA BULL, V33, P1066, DOI 10.1093/schbul/sbm079
   Hoffman RE, 1997, AM J PSYCHIAT, V154, P1683, DOI 10.1176/ajp.154.12.1683
   KOVACS M, 1994, ARCH GEN PSYCHIAT, V51, P365
   Leverich GS, 2002, BIOL PSYCHIAT, V51, P288, DOI 10.1016/S0006-3223(01)01239-2
   Li ZZ, 2014, BRIT J PSYCHIAT, V205, P29, DOI 10.1192/bjp.bp.113.134064
   Merabet LB, 2004, J NEURO-OPHTHALMOL, V24, P109, DOI 10.1097/00041327-200406000-00003
   Mitchell PB, 2001, J CLIN PSYCHIAT, V62, P212, DOI 10.4088/JCP.v62n0314a
   Miura T, 2014, LANCET PSYCHIAT, V1, P351, DOI 10.1016/S2215-0366(14)70314-1
   Moller AR, 2001, NEUROL RES, V23, P565, DOI 10.1179/016164101101199009
   Nayani TH, 1996, PSYCHOL MED, V26, P177, DOI 10.1017/S003329170003381X
   Nikolajsen L, 2001, BRIT J ANAESTH, V87, P107, DOI 10.1093/bja/87.1.107
   NURNBERGER J, 1979, AM J PSYCHIAT, V136, P1420
   Pascual-Leone A, 2001, PROG BRAIN RES, V134, P427
   PEET M, 1995, DRUG SAFETY, V12, P146, DOI 10.2165/00002018-199512020-00007
   Leite RTP, 2015, NEURAL PLAST, V2015, DOI 10.1155/2015/434127
   Proudfoot J, 2012, J AFFECT DISORDERS, V143, P196, DOI 10.1016/j.jad.2012.05.052
   Rogers J, 2012, PSYCHIAT DANUB, V24, pS86
   ROSENZWEIG N, 1959, AM J PSYCHIAT, V116, P326, DOI 10.1176/ajp.116.4.326
   Sit D, 2006, J WOMENS HEALTH, V15, P352, DOI 10.1089/jwh.2006.15.352
   WEHR TA, 1991, BRIT J PSYCHIAT, V159, P576, DOI 10.1192/bjp.159.4.576
   Weisz N, 2006, HEARING RES, V222, P108, DOI 10.1016/j.heares.2006.09.003
   Wilkins KL, 1998, PAIN, V78, P7, DOI 10.1016/S0304-3959(98)00109-2
   WINOKUR G, 1995, ARCH GEN PSYCHIAT, V52, P367
   Yonkers KA, 2011, OBSTET GYNECOL, V117, P961, DOI 10.1097/AOG.0b013e31821187a7
NR 39
TC 0
Z9 0
U1 0
U2 1
PU ELSEVIER
PI AMSTERDAM
PA RADARWEG 29, 1043 NX AMSTERDAM, NETHERLANDS
SN 0306-9877
EI 1532-2777
J9 MED HYPOTHESES
JI Med. Hypotheses
PD DEC
PY 2015
VL 85
IS 6
BP 858
EP 862
DI 10.1016/j.mehy.2015.09.023
PG 5
WC Medicine, Research & Experimental
WE Science Citation Index Expanded (SCI-EXPANDED); Social Science Citation Index (SSCI)
SC Research & Experimental Medicine
GA CY2IG
UT WOS:000366231400027
PM 26459976
OA Green Published, hybrid
DA 2024-01-09
ER

PT J
AU Onwumere, J
   Stubbs, B
   Stirling, M
   Shiers, D
   Gaughran, F
   Rice, ASC
   Williams, ACD
   Scott, W
AF Onwumere, Juliana
   Stubbs, Brendon
   Stirling, Mary
   Shiers, David
   Gaughran, Fiona
   Rice, Andrew S. C.
   Williams, Amanda C. de C.
   Scott, Whitney
TI Pain management in people with severe mental illness: an agenda for
   progress
SO PAIN
LA English
DT Review
ID MAJOR DEPRESSIVE DISORDER; BIPOLAR DISORDER; HEALTH-CARE;
   PHYSICAL-ACTIVITY; TASK-FORCE; PREVALENCE; IMPACT; EXERCISE; ADULTS;
   SCHIZOPHRENIA
AB Supplemental Digital Content is Available in the Text.
C1 [Onwumere, Juliana] Kings Coll London, Inst Psychiat Psychol & Neurosci, Dept Psychol, London, England.
   [Onwumere, Juliana; Gaughran, Fiona] South London & Maudsley NHS Fdn Trust, Bethlem Royal Hosp, Natl Psychosis Serv, Beckenham, Kent, England.
   [Stubbs, Brendon] Kings Coll London, Inst Psychiat Psychol & Neurosci, Dept Psychol Med, London, England.
   [Stubbs, Brendon] South London & Maudsley NHS Fdn Trust, Physiotherapy Dept, London, England.
   [Stirling, Mary] South London & Maudsley NHS Fdn Trust, London, England.
   [Stirling, Mary] Oxleas NHS Fdn Trust, London, England.
   [Stirling, Mary] Kings Hlth Partners, Mind & Body Expert Advisory Grp, London, England.
   [Stirling, Mary] Patient Governor Guys & St Thomas NHS Fdn Trust, London, England.
   [Shiers, David] Greater Manchester Mental Hlth NHS Trust, Psychosis Res Unit, Manchester, Lancs, England.
   [Shiers, David] Univ Manchester, Div Psychol & Mental Hlth, Manchester, Lancs, England.
   [Shiers, David] Keele Univ, Primary Care & Hlth Sci, Keele, Staffs, England.
   [Gaughran, Fiona] Kings Coll London, Inst Psychiat Psychol & Neurosci, Dept Psychosis Studies, London, England.
   [Rice, Andrew S. C.] Imperial Coll London, Fac Med, Dept Surg & Canc, Pain Res Grp, London, England.
   [Williams, Amanda C. de C.] UCL, Res Dept Clin Educ & Hlth Psychol, London, England.
   [Scott, Whitney] Kings Coll London, Inst Psychiat Psychol & Neurosci, Dept Psychol, Hlth Psychol Sect, London, England.
   [Scott, Whitney] Guys & St Thomas NHS Fdn Trust, INPUT Pain Management Unit, London, England.
C3 University of London; King's College London; South London & Maudsley NHS
   Trust; University of London; King's College London; South London &
   Maudsley NHS Trust; South London & Maudsley NHS Trust; University of
   London; King's College London; University of Manchester; Keele
   University; University of London; King's College London; Imperial
   College London; University of London; University College London;
   University of London; King's College London; Guy's & St Thomas' NHS
   Foundation Trust
RP Scott, W (corresponding author), Guys Hosp, Hlth Psychol Sect, Kings Coll London, 5th Floor Bermondsey Wing, London SE1 9RT, England.
EM whitney.scott@kcl.ac.uk
RI de C Williams, Amanda C/C-7816-2009
OI Scott, Whitney/0000-0002-2529-9083; Williams,
   Amanda/0000-0003-3761-8704; Rice, Andrew/0000-0001-9533-5636
FU National Institute for Health Research (NIHR) Biomedical Research Centre
   at the South London and Maudsley NHS Foundation Trust and King's College
   London; NIHR; Maudsley Charity; NIHR Applied Research Collaboration
   South London at King's College Hospital NHS Foundation Trust; 
   [NIHR301206]
FX W. Scott, J. Onwumere, B. Stubbs, and F. Gaughran are partly funded
   through the National Institute for Health Research (NIHR) Biomedical
   Research Centre at the South London and Maudsley NHS Foundation Trust
   and King's College London. B. Stubbs has received fellowship
   (NIHR301206) and grant funding from the NIHR that is relevant to the
   current manuscript. The views expressed are those of the authors and not
   necessarily those of the NHS, theNIHR, or the Department of Health and
   Social Care. B. Stubbs has also received grant funding from the Medical
   Research Council, Guy's & St Thomas' Charity, and the Reta Lila Weston
   Trust for Medical Research. B. Stubbs has received honoraria for
   advisory work from ASICS Europe, BV & Parachute for unrelated work. B.
   Stubbs has published a book on exercise and mental illness. D. Shiers is
   an expert advisor to the NICE centre for guidelines and board member of
   the National Collaborating Centre for Mental Health (NCCMH); views are
   personal and not those of NICE or NCCMH. F. Gaughran has received
   honoraria from Lundbeck, Otsuka, and Sunovion and has a family member
   with previous professional links to Lilly and GSK. F. Gaughran is also
   partly supported by the Maudsley Charity and the NIHR Applied Research
   Collaboration South London at King's CollegeHospitalNHSFoundation Trust.
   The views expressed are those of the authors and not necessarily those
   of the NHS, the NIHR, or the Department of Health and Social Care. The
   remaining authors have no conflicts of interest to declare.
CR Abbott CA, 2011, DIABETES CARE, V34, P2220, DOI 10.2337/dc11-1108
   Aragonès E, 2019, J AFFECT DISORDERS, V252, P221, DOI 10.1016/j.jad.2019.04.004
   Asmundson GJG, 2009, DEPRESS ANXIETY, V26, P888, DOI 10.1002/da.20600
   Atkins L, 2017, IMPLEMENT SCI, V12, DOI 10.1186/s13012-017-0605-9
   Attoe C, 2018, LANCET PSYCHIAT, V5, P387, DOI 10.1016/S2215-0366(18)30044-0
   Australian Bureau of Statistics (ABS), 2021, One year of COVID-19: Aussie jobs, businesses and the economy
   Bair MJ, 2003, ARCH INTERN MED, V163, P2433, DOI 10.1001/archinte.163.20.2433
   Belton J., 2020, IASP Announces Revised Definition of Pain
   Berlin Rachel K, 2015, Prim Care Companion CNS Disord, V17, DOI 10.4088/PCC.15r01821
   Birnie Kathryn A, 2019, CMAJ Open, V7, pE654, DOI 10.9778/cmajo.20190060
   Burns JW, 2016, PAIN, V157, P2393, DOI 10.1097/j.pain.0000000000000696
   Callard F, 2012, J MENT HEALTH, V21, P219, DOI 10.3109/09638237.2011.651661
   Camacho-Gomez M, 2020, SCHIZOPHRENIA BULL, V46, P98, DOI 10.1093/schbul/sbz038
   Cano A, 2018, COGN BEHAV PRACT, V25, P119, DOI 10.1016/j.cbpra.2017.02.003
   Cano A, 2010, PAIN, V149, P9, DOI 10.1016/j.pain.2009.10.010
   Chambers CT, 2018, PAIN, V159, pS56, DOI 10.1097/j.pain.0000000000001327
   Charlson FJ, 2018, SCHIZOPHRENIA BULL, V44, P1195, DOI 10.1093/schbul/sby058
   Chisari C, 2022, J CONTEXT BEHAV SCI, V23, P15, DOI 10.1016/j.jcbs.2021.11.003
   Claxton M, 2017, FRONT PSYCHOL, V8, DOI 10.3389/fpsyg.2017.00371
   Cooke BK, 2007, AM J SURG, V193, P41, DOI 10.1016/j.amjsurg.2006.06.034
   Cuijpers P, 2011, CLIN PSYCHOL REV, V31, P353, DOI 10.1016/j.cpr.2011.01.002
   De Hert M, 2011, WORLD PSYCHIATRY, V10, P52, DOI 10.1002/j.2051-5545.2011.tb00014.x
   De Ruddere L, 2014, J PAIN, V15, P262, DOI 10.1016/j.jpain.2013.11.002
   Dixon-Gordon KL, 2018, CURR OPIN PSYCHOL, V21, P1, DOI 10.1016/j.copsyc.2017.08.036
   Eccles MP, 2006, IMPLEMENT SCI, V1, DOI 10.1186/1748-5908-1-1
   Edmond SN, 2015, PAIN, V156, P215, DOI 10.1097/01.j.pain.0000460301.18207.c2
   Edwards RR, 2016, J PAIN, V17, pT70, DOI 10.1016/j.jpain.2016.01.001
   Ferrari AJ, 2016, BIPOLAR DISORD, V18, P440, DOI 10.1111/bdi.12423
   Ferrari AJ, 2013, PLOS ONE, V8, DOI 10.1371/journal.pone.0069637
   Firth J, 2016, PSYCHOL MED, V46, P2869, DOI 10.1017/S0033291716001732
   Firth J, 2020, WORLD PSYCHIATRY, V19, P360, DOI 10.1002/wps.20773
   Firth J, 2019, LANCET PSYCHIAT, V6, P675, DOI 10.1016/S2215-0366(19)30132-4
   Fishbain DA, 2017, PAIN MED, V18, P711, DOI 10.1093/pm/pnw065
   Foster NE, 2018, LANCET, V391, P2368, DOI 10.1016/S0140-6736(18)30489-6
   Fu XL, 2023, PSYCHOL MED, V53, P351, DOI 10.1017/S0033291721001549
   Gaughran F, 2019, BRIT J PSYCHIAT, V215, P712, DOI 10.1192/bjp.2019.159
   Goesling J, 2013, CURR PSYCHIAT REP, V15, DOI 10.1007/s11920-013-0421-0
   Goodson NJ, 2013, PAIN, V154, P1595, DOI 10.1016/j.pain.2013.04.043
   Greenhalgh T, 2019, BMJ-BRIT MED J, V365, DOI 10.1136/bmj.l2068
   Gronholm PC, 2021, INT J MENT HEALTH SY, V15, DOI 10.1186/s13033-021-00444-4
   Gupta S, 2015, BMC PSYCHIATRY, V15, DOI 10.1186/s12888-015-0547-1
   Hadjistavropoulos T, 2014, LANCET NEUROL, V13, P1216, DOI 10.1016/S1474-4422(14)70103-6
   Hadjistavropoulos T, 2011, PSYCHOL BULL, V137, P910, DOI 10.1037/a0023876
   Haroutounian S, 2021, PAIN, V162, pS117, DOI 10.1097/j.pain.0000000000002266
   Harvey G, 2016, IMPLEMENT SCI, V11, DOI 10.1186/s13012-016-0398-2
   Haywood C, 2013, AM J EMERG MED, V31, P651, DOI 10.1016/j.ajem.2012.11.005
   Howes OD, 2017, BIOL PSYCHIAT, V81, P9, DOI 10.1016/j.biopsych.2016.07.014
   Hughes LS, 2017, CLIN J PAIN, V33, P552, DOI 10.1097/AJP.0000000000000425
   IsHak WW, 2018, HARVARD REV PSYCHIAT, V26, P352, DOI 10.1097/HRP.0000000000000198
   Jiao JM, 2016, PAIN, V157, P931, DOI 10.1097/j.pain.0000000000000462
   JOHNSON AG, 1993, DRUG SAFETY, V8, P99, DOI 10.2165/00002018-199308020-00002
   Kalira V, 2013, CURR PAIN HEADACHE R, V17, DOI 10.1007/s11916-013-0350-y
   Kamalapathy P, 2021, J ARTHROPLASTY, V36, P2734, DOI 10.1016/j.arth.2021.04.002
   Kasper S, 2010, J CLIN PSYCHIAT, V71, P109, DOI 10.4088/JCP.09m05347blu
   Kazdin AE, 2019, BEHAV RES THER, V117, P3, DOI 10.1016/j.brat.2018.11.015
   King's Health Partners, 2021, MIND BOD JOIN MENT P
   Kishi T, 2015, PLOS ONE, V10, DOI 10.1371/journal.pone.0136910
   Kislov R, 2019, IMPLEMENT SCI, V14, DOI 10.1186/s13012-019-0957-4
   Knight LD, 2019, BRIT J PAIN, V13, P74, DOI 10.1177/2049463718813187
   Thege BK, 2023, CURR PSYCHOL, V42, P9915, DOI 10.1007/s12144-021-02269-3
   Kuipers E, 2010, BRIT J PSYCHIAT, V196, P259, DOI 10.1192/bjp.bp.109.070466
   Lavefjord A, 2021, J CONTEXT BEHAV SCI, V21, P121, DOI 10.1016/j.jcbs.2021.05.005
   Leung A, 2020, NEUROMODULATION, V23, P267, DOI 10.1111/ner.13094
   Linton SJ, 2018, PAIN, V159, P2437, DOI 10.1097/j.pain.0000000000001308
   Marangell LB, 2011, PAIN, V152, P31, DOI 10.1016/j.pain.2010.05.029
   Martins SS, 2009, DRUG ALCOHOL DEPEN, V103, P16, DOI 10.1016/j.drugalcdep.2009.01.019
   May C, 2009, SOCIOLOGY, V43, P535, DOI 10.1177/0038038509103208
   McCracken LM, 2014, J PAIN, V15, P221, DOI 10.1016/j.jpain.2013.10.014
   McDonald S, 2017, HEALTH PSYCHOL REV, V11, P307, DOI 10.1080/17437199.2017.1316672
   McIntyre RS, 2006, HEADACHE, V46, P973, DOI 10.1111/j.1526-4610.2006.00469.x
   Melamed OC, 2019, CAN J PSYCHIAT, V64, P872, DOI 10.1177/0706743719862980
   Mohiuddin M, 2021, PAIN, V162, pS80, DOI 10.1097/j.pain.0000000000002000
   Morasco BJ, 2011, PAIN, V152, P488, DOI 10.1016/j.pain.2010.10.009
   Morgan AJ, 2018, J PSYCHIATR RES, V103, P120, DOI 10.1016/j.jpsychires.2018.05.017
   Morley S., 2017, Single case methods in clinical psychology: A practical guide
   Naylor C., 2012, LONG TERM CONDITIONS
   NICE, 2021, CHRON PAIN PRIM SEC
   NICE, 2013, NEUR PAIN AD PHARM M
   Norman RMG, 2005, SCHIZOPHR RES, V80, P227, DOI 10.1016/j.schres.2005.05.006
   Olbert CM, 2018, J ABNORM PSYCHOL, V127, P104, DOI 10.1037/abn0000309
   Omeni E, 2014, BMC HEALTH SERV RES, V14, DOI 10.1186/s12913-014-0491-7
   Onwumere J, 2018, INT J SOC PSYCHIATR, V64, P381, DOI 10.1177/0020764018763684
   Oud M, 2016, BRIT J PSYCHIAT, V208, P213, DOI 10.1192/bjp.bp.114.157123
   Owen-Smith A, 2020, BMC PSYCHIATRY, V20, DOI 10.1186/s12888-020-2456-1
   Pacchiarotti I, 2013, AM J PSYCHIAT, V170, P1249, DOI 10.1176/appi.ajp.2013.13020185
   Penedo FJ, 2005, CURR OPIN PSYCHIATR, V18, P189, DOI 10.1097/00001504-200503000-00013
   Pharoah F, 2006, COCHRANE DB SYST REV, DOI [10.1002/14651858.CD000088.pub2, 10.1002/14651858.CD000088.pub3]
   Public Health England, 2018, SEV MENT ILLN SMI PH
   Racine M, 2018, PROG NEURO-PSYCHOPH, V87, P269, DOI 10.1016/j.pnpbp.2017.08.020
   Reinares M, 2016, CLIN PSYCHOL REV, V43, P47, DOI 10.1016/j.cpr.2015.11.010
   Rose D, 2017, DISABIL SOC, V32, P773, DOI 10.1080/09687599.2017.1320270
   Rukavin K, 2019, CURR OPIN NEUROL, V32, P579, DOI 10.1097/WCO.0000000000000711
   Schmitt A, 2018, FRONT PSYCHIATRY, V9, DOI 10.3389/fpsyt.2018.00690
   Scott W, 2022, PAIN, V163, P258, DOI 10.1097/j.pain.0000000000002368
   Scott W, 2020, PAIN, V161, P970, DOI 10.1097/j.pain.0000000000001783
   Scott W, 2019, J PAIN, V20, P1164, DOI 10.1016/j.jpain.2019.03.011
   Searle A, 2015, CLIN REHABIL, V29, P1155, DOI 10.1177/0269215515570379
   Short B, 2018, LANCET PSYCHIAT, V5, P65, DOI 10.1016/S2215-0366(17)30272-9
   Sideli L, 2021, PAIN, V162, pS97, DOI 10.1097/j.pain.0000000000001963
   Sim F, 2015, J PSYCHOPHARMACOL, V29, P212, DOI 10.1177/0269881114541013
   Sitko K., 2020, SCHIZOPHRENIA B OPEN, V1, DOI [10.1093/schizbullopen/sgaa023, DOI 10.1093/SCHIZBULLOPEN/SGAA023]
   Smith LM, 2019, EARLY INTERV PSYCHIA, V13, P613, DOI 10.1111/eip.12538
   Solmi M, 2021, AM J PSYCHIAT, V178, P793, DOI 10.1176/appi.ajp.2021.21010031
   Stangl AL, 2019, BMC MED, V17, DOI 10.1186/s12916-019-1271-3
   Stubbs B, 2015, ACTA PSYCHIAT SCAND, V131, P75, DOI 10.1111/acps.12325
   Stubbs B, 2018, EUR PSYCHIAT, V54, P124, DOI 10.1016/j.eurpsy.2018.07.004
   Stubbs B, 2018, SCHIZOPHR RES, V193, P412, DOI 10.1016/j.schres.2017.06.025
   Stubbs B, 2017, SCHIZOPHRENIA BULL, V43, P536, DOI 10.1093/schbul/sbw111
   Stubbs B, 2015, PSYCHIAT RES, V230, P585, DOI 10.1016/j.psychres.2015.10.008
   Stubbs B, 2015, PAIN, V156, P2121, DOI 10.1097/j.pain.0000000000000304
   Stubbs B, 2014, SCHIZOPHR RES, V160, P1, DOI 10.1016/j.schres.2014.10.017
   Stubbs B, 2013, PAIN MED, V14, P1316, DOI 10.1111/pme.12154
   Sultan A, 2008, BMC NEUROL, V8, DOI 10.1186/1471-2377-8-29
   Travaglini LE, 2020, J AFFECT DISORDERS, V277, P765, DOI 10.1016/j.jad.2020.08.069
   Turner DT, 2020, FRONT PSYCHIATRY, V11, DOI 10.3389/fpsyt.2020.00402
   Vohra S, 2016, J CLIN EPIDEMIOL, V76, P6, DOI 10.1016/j.jclinepi.2016.03.028
   Williams ACD, 2016, PAIN, V157, P2420, DOI 10.1097/j.pain.0000000000000613
   Williams K, 2013, COCHRANE DB SYST REV, DOI [10.1002/14651858.CD004677.pub3, 10.1002/14651858.CD007407.pub3]
NR 118
TC 2
Z9 3
U1 0
U2 4
PU LIPPINCOTT WILLIAMS & WILKINS
PI PHILADELPHIA
PA TWO COMMERCE SQ, 2001 MARKET ST, PHILADELPHIA, PA 19103 USA
SN 0304-3959
EI 1872-6623
J9 PAIN
JI Pain
PD SEP
PY 2022
VL 163
IS 9
BP 1653
EP 1660
DI 10.1097/j.pain.0000000000002633
PG 8
WC Anesthesiology; Clinical Neurology; Neurosciences
WE Science Citation Index Expanded (SCI-EXPANDED)
SC Anesthesiology; Neurosciences & Neurology
GA 3V9CJ
UT WOS:000841955900014
PM 35297819
OA Green Submitted, Green Published
DA 2024-01-09
ER

PT J
AU de la Cruz, MSD
   Lai, ZS
   Goodrich, DE
   Kilbourne, AM
AF de la Cruz, Maria Syl D.
   Lai, Zongshan
   Goodrich, David E.
   Kilbourne, Amy M.
TI Gender differences in health-related quality of life in patients with
   bipolar disorder
SO ARCHIVES OF WOMENS MENTAL HEALTH
LA English
DT Article
DE Quality of life; Bipolar disorder; Gender; Comorbidity
ID GENERAL-POPULATION; CARE UTILIZATION; AUDIT-C; PREVALENCE; DEPRESSION;
   MORTALITY; DRINKING; VALIDITY; BURDEN; SAMPLE
AB Health-related quality of life (HRQOL) is a widely accepted measure of illness state that is related to morbidity and mortality. Findings from various populations show that women report lower HRQOL than men. We analyzed baseline HRQOL data for gender differences from a multisite, randomized controlled study for adults with bipolar disorder. HRQOL was assessed using the 12-item Short Form (SF-12) physical component summary (PCS) and mental component summary (MCS) health scales. Multivariate linear and bivariate regression models examined differences in self-reported data on demographics, depressive symptoms (nine-item Patient Health Questionnaire), bipolar disorder symptoms (Internal State Scale), and medical comorbidities. Out of 384 enrolled (mean age = 42 years), 256 were women (66.7 %). After controlling for sociodemographic characteristics and clinical factors, women had lower SF-12 PCS scores than men [beta = -1.78, standard error (SE) = 0.87, p < 0.05], indicating worse physical health, but there were no gender differences in MCS scores. After controlling for patient factors including medical and behavioral comorbidities, the association between gender and PCS score was no longer significant. Of the medical comorbidities, pain was associated with lower PCS scores (beta = -4.90, SE = 0.86, p < 0.0001). Worse physical HRQOL experienced by women with bipolar disorder may be explained by medical comorbidity, particularly pain, suggesting the importance of gender-tailored interventions addressing physical health conditions.
C1 [de la Cruz, Maria Syl D.] Thomas Jefferson Univ, Dept Family & Community Med, Philadelphia, PA 19107 USA.
   [Lai, Zongshan; Goodrich, David E.; Kilbourne, Amy M.] Ann Arbor VA Healthcare Syst, VA Ctr Clin Management Res, Ann Arbor, MI 48105 USA.
   [Lai, Zongshan; Goodrich, David E.; Kilbourne, Amy M.] Univ Michigan, Sch Med, Dept Psychiat, Ann Arbor, MI 48109 USA.
C3 Jefferson University; US Department of Veterans Affairs; Veterans Health
   Administration (VHA); VA Ann Arbor Healthcare System; University of
   Michigan System; University of Michigan
RP Kilbourne, AM (corresponding author), Univ Michigan, Sch Med, Dept Psychiat, North Campus Res Complex,2800 Plymouth Rd,Bldg 16, Ann Arbor, MI 48109 USA.
EM amykilbo@umich.edu
OI Goodrich, David/0000-0003-3232-2189
FU National Institute of Mental Health [R301MH79994]
FX This work was supported by the National Institute of Mental Health
   (R301MH79994). The views expressed in this article are those of the
   authors and do not necessarily represent the views of the Department of
   Veterans Affairs. AMK is a coauthor of the workbook, "Overcoming Bipolar
   Disorder: A Comprehensive Workbook for Managing Your Symptoms &
   Achieving Your Life Goals" (New Harbinger Publications, Inc., 2008)
   which was the basis for many of the current study intervention materials
   and receives publication royalties.
CR Altshuler LL, 2010, AM J PSYCHIAT, V167, P708, DOI 10.1176/appi.ajp.2009.09010105
   [Anonymous], J AM GERIATR SOC, V53, P108, DOI [10.1111/j.1532-5415.2005.53020.x, DOI 10.1111/J.1532-5415.2005.53020.X]
   Arnold LM, 2000, J AFFECT DISORDERS, V57, P235, DOI 10.1016/S0165-0327(99)00042-7
   Arrington-Sanders R, 2006, HEALTH QUAL LIFE OUT, V4, DOI 10.1186/1477-7525-4-5
   Bauer MS, 2000, BIPOLAR DISORD, V2, P340, DOI 10.1034/j.1399-5618.2000.020409.x
   Bryant-Comstock L, 2002, BIPOLAR DISORD, V4, P398, DOI 10.1034/j.1399-5618.2002.01148.x
   Bush K, 1998, ARCH INTERN MED, V158, P1789, DOI 10.1001/archinte.158.16.1789
   Christensen EM, 2003, BIPOLAR DISORD, V5, P356, DOI 10.1034/j.1399-5618.2003.00049.x
   Dawson DA, 2005, COMPR PSYCHIAT, V46, P405, DOI 10.1016/j.comppsych.2005.01.006
   Dilsaver SC, 2011, J AFFECT DISORDERS, V129, P79, DOI 10.1016/j.jad.2010.08.030
   ENDICOTT J, 1993, PSYCHOPHARMACOL BULL, V29, P321
   Fenn HH, 2005, J AFFECT DISORDERS, V86, P47, DOI 10.1016/j.jad.2004.12.006
   Glick HA, 2003, BIPOLAR DISORD, V5, P366, DOI 10.1034/j.1399-5618.2003.00043.x
   GUYATT GH, 1993, ANN INTERN MED, V118, P622, DOI 10.7326/0003-4819-118-8-199304150-00009
   Jörngården A, 2006, HEALTH QUAL LIFE OUT, V4, DOI 10.1186/1477-7525-4-91
   Judd LL, 2003, J AFFECT DISORDERS, V73, P123, DOI 10.1016/S0165-0327(02)00332-4
   Kilbourne AM, 2012, IMPLEMENT S IN PRESS
   Kilbourne AM, 2009, PSYCHOSOM MED, V71, P894, DOI 10.1097/PSY.0b013e3181b49948
   Kleinman LS, 2003, PHARMACOECONOMICS, V21, P601, DOI 10.2165/00019053-200321090-00001
   Kroenke K, 2001, J GEN INTERN MED, V16, P606, DOI 10.1046/j.1525-1497.2001.016009606.x
   Linzer M, 1996, AM J MED, V101, P526, DOI 10.1016/S0002-9343(96)00275-6
   MacQueen GM, 2000, ACTA PSYCHIAT SCAND, V101, P374, DOI 10.1034/j.1600-0447.2000.101005374.x
   Michalak EE, 2008, CNS DRUGS, V22, P389, DOI 10.2165/00023210-200822050-00003
   Michalak Erin E, 2005, Health Qual Life Outcomes, V3, P72, DOI 10.1186/1477-7525-3-72
   Mrus JM, 2005, QUAL LIFE RES, V14, P479, DOI 10.1007/s11136-004-4693-z
   Orfila F, 2006, SOC SCI MED, V63, P2367, DOI 10.1016/j.socscimed.2006.06.017
   Ösby U, 2001, ARCH GEN PSYCHIAT, V58, P844, DOI 10.1001/archpsyc.58.9.844
   Özer S, 2002, SOC PSYCH PSYCH EPID, V37, P31, DOI 10.1007/s127-002-8211-z
   Ramsey CM, 2010, J AFFECT DISORDERS, V125, P35, DOI 10.1016/j.jad.2009.12.024
   Robb JC, 1998, J AFFECT DISORDERS, V49, P189, DOI 10.1016/S0165-0327(98)00003-2
   Roshanaei-Moghaddam B, 2009, PSYCHIAT SERV, V60, P147, DOI 10.1176/appi.ps.60.2.147
   ROYBYRNE P, 1985, ACTA PSYCHIAT SCAND, V71, P1, DOI 10.1111/j.1600-0447.1985.tb10510.x
   Teh CF, 2008, PSYCHIAT SERV, V59, P663, DOI 10.1176/appi.ps.59.6.663
   ten Have M, 2002, J AFFECT DISORDERS, V68, P203, DOI 10.1016/S0165-0327(00)00310-4
   Ware JE, 1996, MED CARE, V34, P220, DOI 10.1097/00005650-199603000-00003
   World Health Organization, 2008, GLOB BURD DIS 2004 U
NR 36
TC 14
Z9 16
U1 2
U2 14
PU SPRINGER WIEN
PI WIEN
PA SACHSENPLATZ 4-6, PO BOX 89, A-1201 WIEN, AUSTRIA
SN 1434-1816
EI 1435-1102
J9 ARCH WOMEN MENT HLTH
JI Arch. Womens Ment. Health
PD AUG
PY 2013
VL 16
IS 4
BP 317
EP 323
DI 10.1007/s00737-013-0351-1
PG 7
WC Psychiatry
WE Science Citation Index Expanded (SCI-EXPANDED); Social Science Citation Index (SSCI)
SC Psychiatry
GA 187JU
UT WOS:000322114700006
PM 23588581
OA Green Accepted
DA 2024-01-09
ER

PT J
AU Liu, YJ
   Chen, K
   Luo, YY
   Wu, JQ
   Xiang, Q
   Peng, L
   Zhang, J
   Zhao, WL
   Li, ML
   Zhou, XB
AF Liu, Yujun
   Chen, Kai
   Luo, Yangyang
   Wu, Jiqiu
   Xiang, Qu
   Peng, Li
   Zhang, Jian
   Zhao, Weiling
   Li, Mingliang
   Zhou, Xiaobo
TI Distinguish bipolar and major depressive disorder in adolescents based
   on multimodal neuroimaging: Results from the Adolescent Brain Cognitive
   Development study®
SO DIGITAL HEALTH
LA English
DT Article
DE Bipolar disorder; major depressive disorder; multimodal; support vector
   machine; cuneus
ID PATTERN-CLASSIFICATION; DIFFERENTIAL-DIAGNOSIS; UNIPOLAR DEPRESSION;
   PARKINSON DISEASE; FEATURE-SELECTION; MOOD DISORDERS; STRUCTURAL MRI;
   BLOOD-FLOW; STATE; RECOGNITION
AB Background: Major depressive disorder and bipolar disorder in adolescents are prevalent and are associated with cognitive impairment, executive dysfunction, and increased mortality. Early intervention in the initial stages of major depressive disorder and bipolar disorder can significantly improve personal health.
   Methods: We collected 309 samples from the Adolescent Brain Cognitive Development study, including 116 adolescents with bipolar disorder, 64 adolescents with major depressive disorder, and 129 healthy adolescents, and employed a support vector machine to develop classification models for identification. We developed a multimodal model, which combined functional connectivity of resting-state functional magnetic resonance imaging and four anatomical measures of structural magnetic resonance imaging (cortical thickness, area, volume, and sulcal depth). We measured the performances of both multimodal and single modality classifiers.
   Results: The multimodal classifiers showed outstanding performance compared with all five single modalities, and they are 100% for major depressive disorder versus healthy controls, 100% for bipolar disorder versus healthy control, 98.5% (95% CI: 95.4-100%) for major depressive disorder versus bipolar disorder, 100% for major depressive disorder versus depressed bipolar disorder and the leave-one-site-out analysis results are 77.4%, 63.3%, 79.4%, and 81.7%, separately.
   Conclusions: The study shows that multimodal classifiers show high classification performances. Moreover, cuneus may be a potential biomarker to differentiate major depressive disorder, bipolar disorder, and healthy adolescents. Overall, this study can form multimodal diagnostic prediction workflows for clinically feasible to make more precise diagnose at the early stage and potentially reduce loss of personal pain and public society.
C1 [Liu, Yujun; Luo, Yangyang; Wu, Jiqiu; Xiang, Qu; Peng, Li; Zhang, Jian; Li, Mingliang] Sichuan Univ, West China Hosp, West China Biomed Big Data Ctr, Chengdu, Peoples R China.
   [Liu, Yujun; Luo, Yangyang; Xiang, Qu; Peng, Li; Zhang, Jian; Li, Mingliang] Sichuan Univ, Med X Ctr Informat, Chengdu, Peoples R China.
   [Chen, Kai] Univ Texas Hlth Sci Ctr Houston, Sch Publ Hlth, Houston, TX 77030 USA.
   [Wu, Jiqiu] Univ Groningen, Univ Med Ctr Groningen, Dept Genet, Groningen, Netherlands.
   [Zhao, Weiling; Zhou, Xiaobo] Univ Texas Hlth Sci Ctr Houston, Ctr Computat Syst Med, Sch Biomed Informat, 7000 Fannin St, Houston, TX 77030 USA.
C3 Sichuan University; Sichuan University; University of Texas System;
   University of Texas Health Science Center Houston; University of Texas
   School Public Health; University of Groningen; University of Texas
   System; University of Texas Health Science Center Houston
RP Liu, YJ (corresponding author), Sichuan Univ, West China Hosp, West China Biomed Big Data Ctr, Chengdu, Peoples R China.; Zhou, XB (corresponding author), Univ Texas Hlth Sci Ctr Houston, Ctr Computat Syst Med, Sch Biomed Informat, 7000 Fannin St, Houston, TX 77030 USA.; Liu, YJ (corresponding author), Sichuan Univ, West China Sch Med, West China Biomed Big Data Ctr, West China Hosp, 37 Guoxue Xiang, Chengdu 610041, Peoples R China.
EM liuyujun821@gmail.com; zhouxb2015@163.com
RI Chen, Kai/Y-2226-2018; Wu, Jiqiu/HLV-9654-2023; chen, kai/IWV-0528-2023
OI Chen, Kai/0000-0002-0164-1112; liu, yujun/0000-0002-5818-2543
FU 1.3.5 project for disciplines of excellence-Clinical Research Incubation
   Project, West China Hospital; Sichuan University; Center of
   Excellence-International Collaboration Initiative Grant; West China
   Hospital, Sichuan University [2019HXFH022, 139170052]
FX The author(s) disclosed receipt of the following financial support for
   the research, authorship, and/or publication of this article: This work
   was supported by the 1.3.5 project for disciplines of
   excellence-Clinical Research Incubation Project, West China Hospital,
   Sichuan University, Center of Excellence-International Collaboration
   Initiative Grant, West China Hospital, Sichuan University (grant nos.
   2019HXFH022, 139170052).
CR Achalia R, 2020, ASIAN J PSYCHIATR, V50, DOI 10.1016/j.ajp.2020.101984
   Almeida JRC, 2013, BRIT J PSYCHIAT, V203, P310, DOI 10.1192/bjp.bp.112.122838
   Almeida JRC, 2018, MAGN RESON IMAGING, V45, P26, DOI 10.1016/j.mri.2017.09.004
   Auchter AM, 2018, DEV COGN NEUROS-NETH, V32, P8, DOI 10.1016/j.dcn.2018.04.003
   Bani-Fatemi A, 2018, PSYCHIAT RES-NEUROIM, V278, P77, DOI 10.1016/j.pscychresns.2018.05.008
   Benazzi F, 2007, LANCET, V369, P935, DOI 10.1016/S0140-6736(07)60453-X
   Besga A, 2012, NEUROSCI LETT, V520, P71, DOI 10.1016/j.neulet.2012.05.033
   Bhaumik R, 2017, NEUROIMAGE-CLIN, V16, P390, DOI 10.1016/j.nicl.2016.02.018
   Bilska K, 2021, J CLIN MED, V10, DOI 10.3390/jcm10040676
   Bracht T, 2015, J AFFECT DISORDERS, V170, P143, DOI 10.1016/j.jad.2014.08.031
   Bürger C, 2017, NEUROPSYCHOPHARMACOL, V42, P1399, DOI 10.1038/npp.2017.36
   Casey BJ, 2018, DEV COGN NEUROS-NETH, V32, P43, DOI 10.1016/j.dcn.2018.03.001
   Chang M, 2018, SCHIZOPHRENIA BULL, V44, P65, DOI 10.1093/schbul/sbx028
   Chawla NV, 2002, J ARTIF INTELL RES, V16, P321, DOI 10.1613/jair.953
   Chu SH, 2018, IEEE ENG MED BIO, P2740, DOI 10.1109/EMBC.2018.8512852
   Cichon L, 2020, PSYCHIATR POL, V54, P35, DOI 10.12740/PP/OnlineFirst/92740
   Claude LA, 2020, BIPOLAR DISORD, V22, P334, DOI 10.1111/bdi.12895
   Colombo F, 2022, NEUROSCI BIOBEHAV R, V135, DOI 10.1016/j.neubiorev.2022.104552
   de Almeida JRC, 2013, BIOL PSYCHIAT, V73, P111, DOI 10.1016/j.biopsych.2012.06.010
   Delvecchio G, 2012, EUR NEUROPSYCHOPHARM, V22, P100, DOI 10.1016/j.euroneuro.2011.07.003
   Desikan RS, 2006, NEUROIMAGE, V31, P968, DOI 10.1016/j.neuroimage.2006.01.021
   Dotson VM, 2022, J PSYCHIATR RES, V145, P144, DOI 10.1016/j.jpsychires.2021.12.013
   Dujardin K, 2012, NEUROLOGY, V79, P1082, DOI 10.1212/WNL.0b013e3182698dd4
   Dunn V, 2006, BRIT J PSYCHIAT, V188, P216, DOI 10.1192/bjp.188.3.216
   Fung G, 2015, BMC PSYCHIATRY, V15, DOI 10.1186/s12888-015-0685-5
   Gao S, 2017, IEEE INT WORKS MACH
   Gao S, 2018, CNS NEUROSCI THER, V24, P1037, DOI 10.1111/cns.13048
   Gevers S, 2009, AM J NEURORADIOL, V30, P968, DOI 10.3174/ajnr.A1454
   Giakoumatos CI, 2013, J PSYCHIATR RES, V47, P1389, DOI 10.1016/j.jpsychires.2013.06.011
   Greicius MD, 2009, CEREB CORTEX, V19, P72, DOI 10.1093/cercor/bhn059
   Grotegerd D, 2014, HUM BRAIN MAPP, V35, P2995, DOI 10.1002/hbm.22380
   Grotegerd D, 2013, EUR ARCH PSY CLIN N, V263, P119, DOI 10.1007/s00406-012-0329-4
   Hagler DJ, 2019, NEUROIMAGE, V202, DOI 10.1016/j.neuroimage.2019.116091
   Hajek T, 2015, J PSYCHIATR NEUROSCI, V40, P316, DOI 10.1503/jpn.140142
   Han KM, 2019, PROG NEURO-PSYCHOPH, V91, P20, DOI 10.1016/j.pnpbp.2018.03.022
   Hashimoto K, 2018, ADV CLIN CHEM, V84, P81, DOI 10.1016/bs.acc.2017.12.005
   He H, 2017, BRAIN STRUCT FUNCT, V222, P4051, DOI 10.1007/s00429-017-1451-x
   He Y, 2009, PLOS ONE, V4, DOI 10.1371/journal.pone.0005226
   Hirschfeld RM, 2014, J AFFECT DISORDERS, V169, pS12, DOI 10.1016/S0165-0327(14)70004-7
   Hirschfeld RMA, 2003, J CLIN PSYCHIAT, V64, P53, DOI 10.4088/JCP.v64n0111
   Ho NF, 2019, HARVARD REV PSYCHIAT, V27, P150, DOI 10.1097/HRP.0000000000000207
   Jie NF, 2015, IEEE T AUTON MENT DE, V7, P320, DOI 10.1109/TAMD.2015.2440298
   Kelberman C, 2021, PSYCHIAT RES-NEUROIM, V307, DOI 10.1016/j.pscychresns.2020.111201
   Kim JH, 2019, NEUROREPORT, V30, P1172, DOI 10.1097/WNR.0000000000001336
   Kroes MCW, 2011, J PSYCHIATR NEUROSCI, V36, P256, DOI 10.1503/jpn.100077
   Lee HJ, 2019, ADV EXP MED BIOL, V1192, P251, DOI 10.1007/978-981-32-9721-0_12
   Lemaître G, 2017, J MACH LEARN RES, V18
   Li H, 2020, BMC PSYCHIATRY, V20, DOI 10.1186/s12888-020-02886-5
   Li M, 2017, ACTA PSYCHIAT SCAND, V136, P288, DOI 10.1111/acps.12752
   Marwood L, 2018, NEUROSCI BIOBEHAV R, V95, P61, DOI 10.1016/j.neubiorev.2018.09.022
   Matsuo K, 2019, CEREB CORTEX, V29, P202, DOI 10.1093/cercor/bhx319
   Matthews SC, 2005, NEUROREPORT, V16, P755, DOI 10.1097/00001756-200505120-00020
   Mourao-Miranda J, 2012, BIPOLAR DISORD, V14, P451, DOI 10.1111/j.1399-5618.2012.01019.x
   Nunes A, 2020, MOL PSYCHIATR, V25, P2130, DOI 10.1038/s41380-018-0228-9
   Overs BJ, 2021, AM J MED GENET B, V186, P485, DOI 10.1002/ajmg.b.32879
   Qiu L, 2014, TRANSL PSYCHIAT, V4, DOI 10.1038/tp.2014.18
   Redlich R, 2014, JAMA PSYCHIAT, V71, P1222, DOI 10.1001/jamapsychiatry.2014.1100
   Rice F, 2019, J AFFECT DISORDERS, V243, P175, DOI 10.1016/j.jad.2018.09.015
   Rive MM, 2016, BIPOLAR DISORD, V18, P612, DOI 10.1111/bdi.12446
   Robert G, 2012, NEUROLOGY, V79, P1155, DOI 10.1212/WNL.0b013e3182698c75
   Rubin-Falcone H, 2018, J AFFECT DISORDERS, V227, P498, DOI 10.1016/j.jad.2017.11.043
   Sacchet MD, 2015, J PSYCHIATR RES, V68, P91, DOI 10.1016/j.jpsychires.2015.06.002
   Saeys Y, 2007, BIOINFORMATICS, V23, P2507, DOI 10.1093/bioinformatics/btm344
   Salvador R, 2017, PLOS ONE, V12, DOI 10.1371/journal.pone.0175683
   Sartori JM, 2018, J PSYCHIATR RES, V103, P237, DOI 10.1016/j.jpsychires.2018.05.023
   Savitz JB, 2013, MOL PSYCHIATR, V18, P528, DOI 10.1038/mp.2013.25
   Serpa MH, 2014, BIOMED RES INT-UK, V2014, DOI 10.1155/2014/706157
   Skåtun KC, 2018, BRAIN IMAGING BEHAV, V12, P640, DOI 10.1007/s11682-017-9714-y
   Squarcina L, 2019, J AFFECT DISORDERS, V256, P416, DOI 10.1016/j.jad.2019.06.019
   Squarcina L, 2017, NEUROIMAGE, V145, P238, DOI 10.1016/j.neuroimage.2015.12.007
   Squarcina L, 2015, SCHIZOPHR RES, V165, P38, DOI 10.1016/j.schres.2015.03.017
   Teixeira AL, 2016, EXPERT REV MOL DIAGN, V16, P1209, DOI 10.1080/14737159.2016.1248413
   Thies B., 1999, NEUROBIOL AGING, V20, P47
   Thompson WK, 2019, DEV COGN NEUROS-NETH, V36, DOI 10.1016/j.dcn.2018.12.004
   Vai B, 2020, EUR NEUROPSYCHOPHARM, V34, P28, DOI 10.1016/j.euroneuro.2020.03.008
   Voon Valerie, 2013, Handb Clin Neurol, V116, P147, DOI 10.1016/B978-0-444-53497-2.00012-7
   Yang J, 2018, HUM BRAIN MAPP, V39, P4420, DOI 10.1002/hbm.24282
   Zhang WN, 2013, J AFFECT DISORDERS, V151, P531, DOI 10.1016/j.jad.2013.06.039
   Zhao JL, 2020, J NEUROSCI METH, V341, DOI 10.1016/j.jneumeth.2020.108756
   Zhou XY, 2019, MOL PSYCHIATR, V24, P1478, DOI 10.1038/s41380-018-0047-z
NR 80
TC 1
Z9 1
U1 14
U2 35
PU SAGE PUBLICATIONS LTD
PI LONDON
PA 1 OLIVERS YARD, 55 CITY ROAD, LONDON EC1Y 1SP, ENGLAND
SN 2055-2076
J9 DIGIT HEALTH
JI Digit. Health
PD SEP
PY 2022
VL 8
AR 123705
DI 10.1177/20552076221123705
PG 12
WC Health Care Sciences & Services; Health Policy & Services; Public,
   Environmental & Occupational Health; Medical Informatics
WE Science Citation Index Expanded (SCI-EXPANDED); Social Science Citation Index (SSCI)
SC Health Care Sciences & Services; Public, Environmental & Occupational
   Health; Medical Informatics
GA 4M6OX
UT WOS:000853443600001
PM 36090673
OA gold, Green Published
DA 2024-01-09
ER

PT J
AU Dinsdale, NL
   Crespi, BJ
AF Dinsdale, Natalie L.
   Crespi, Bernard J.
TI Revisiting the wandering womb: Oxytocin in endometriosis and bipolar
   disorder
SO HORMONES AND BEHAVIOR
LA English
DT Review
DE Oxytocin; Endometriosis; Bipolar disorder; Hysteria; Pleiotropy;
   Evolutionary medicine; Psychiatry; Mania; Hippocrates; Mind-body
ID POLYCYSTIC-OVARY-SYNDROME; PLASMA OXYTOCIN; PSYCHIATRIC-DISORDERS;
   MENSTRUAL-CYCLE; SPERM TRANSPORT; PELVIC PAIN; PERSONALITY-DISORDER;
   CONVERSION DISORDER; VALPROIC ACID; SEX-HORMONES
AB Hippocrates attributed women's high emotionality hysteria - to a 'wandering womb'. Although hysteria diagnoses were abandoned along with the notion that displaced wombs cause emotional disturbance, recent research suggests that elevated levels of oxytocin occur in both bipolar disorder and endometriosis, a gynecological condition involving migration of endometrial tissue beyond the uterus. We propose and evaluate the hypothesis that elevated oxytocinergic system activity jointly contributes to bipolar disorder and endometriosis. First, we provide relevant background on endometriosis and bipolar disorder, and then we examine evidence for co-morbidity between these conditions. We next: (1) review oxytocin's associations with personality traits, especially extraversion and openness, and how they overlap with bipolar spectrum traits; (2) describe evidence for higher oxytocinergic activity in both endometriosis and bipolar disorder; (3) examine altered hypothalamic pituitary -gonadal axis functioning in both conditions; (4) describe data showing that medications that treat one condition can improve symptoms of the other; (5) discuss fitness-related impacts of endometriosis and bipolar disorder; and (6) review a pair of conditions, polycystic ovary syndrome and autism, that show evidence of involving reduced oxytocinergic activity, in direct contrast to endometriosis and bipolar disorder. Considered together, the bipolar spectrum and endometriosis appear to involve dysregulated high extremes of normally adaptive pleiotropy in the female oxytocin system, whereby elevated levels of oxytocinergic activity coordinate outgoing sociality with heightened fertility, apparently characterizing, overall, a faster life history. These findings should prompt a re-examination of how mind-body interactions, and the pleiotropic endocrine systems that underlie them, contribute to health and disease.
C1 [Dinsdale, Natalie L.; Crespi, Bernard J.] Simon Fraser Univ, Dept Biol Sci, 8888 Univ Dr, Burnaby, BC V5A 1S6, Canada.
   [Dinsdale, Natalie L.] Univ Saskatchewan, Dept Psychol, 9 Campus Dr,154 Arts, Saskatoon, SK S7N 5A5, Canada.
C3 Simon Fraser University; University of Saskatchewan
RP Dinsdale, NL (corresponding author), Simon Fraser Univ, Dept Biol Sci, 8888 Univ Dr, Burnaby, BC V5A 1S6, Canada.; Dinsdale, NL (corresponding author), Univ Saskatchewan, Dept Psychol, 9 Campus Dr,154 Arts, Saskatoon, SK S7N 5A5, Canada.
EM natalie_dinsdale@sfu.ca; crespi@sfu.ca
FU National Science and Engineering Research Council (NSERC) Discovery
   Grant [2014-06505]; NSERC Canadian Graduate Scholarship-D
FX This work was supported by the National Science and Engineering Research
   Council (NSERC) Discovery Grant 2014-06505 and NSERC Canadian Graduate
   Scholarship-D.
CR ALLISON DB, 1994, J MED PHILOS, V19, P239, DOI 10.1093/jmp/19.3.239
   Andari E, 2014, CEREB CORTEX, V24, P479, DOI 10.1093/cercor/bhs328
   Angst J, 2003, J AFFECT DISORDERS, V73, P133, DOI 10.1016/S0165-0327(02)00322-1
   Armeni AK, 2017, ENDOCR CONNECT, V6, P44, DOI 10.1530/EC-16-0090
   Arumugam K, 1997, BRIT J OBSTET GYNAEC, V104, P948, DOI 10.1111/j.1471-0528.1997.tb14357.x
   Association A. P., 2013, DIAGN STAT MAN MENT, DOI [10.1176/appi.books.9780890425596, DOI 10.1176/APPI.BOOKS.9780890425596]
   Backonja U, 2016, NURS RES, V65, P151, DOI 10.1097/NNR.0000000000000146
   Barron ML, 2008, ARCH PSYCHIAT NURS, V22, P254, DOI 10.1016/j.apnu.2007.11.001
   Bartz JA, 2011, TRENDS COGN SCI, V15, P301, DOI 10.1016/j.tics.2011.05.002
   Benagiano G, 2014, HUM REPROD UPDATE, V20, P386, DOI 10.1093/humupd/dmt052
   Bethlehem RAI, 2013, PSYCHONEUROENDOCRINO, V38, P962, DOI 10.1016/j.psyneuen.2012.10.011
   Bishop CV, 2013, FRONT NEUROSCI-SWITZ, V7, DOI 10.3389/fnins.2013.00138
   Blanco C, 2017, J PSYCHIATR RES, V84, P310, DOI 10.1016/j.jpsychires.2016.10.003
   Blevins JE, 2013, REV ENDOCR METAB DIS, V14, P311, DOI 10.1007/s11154-013-9260-x
   Bloski Terri, 2008, Nurs Womens Health, V12, P382, DOI 10.1111/j.1751-486X.2008.00362.x
   Borrow AP, 2012, HORM BEHAV, V61, P266, DOI 10.1016/j.yhbeh.2011.11.001
   Bowman ES, 1996, AM J PSYCHIAT, V153, P57
   Bulletti C, 2010, J ASSIST REPROD GEN, V27, P441, DOI 10.1007/s10815-010-9436-1
   Byers ES, 2013, J AUTISM DEV DISORD, V43, P2617, DOI 10.1007/s10803-013-1813-z
   Cardoso C, 2012, PSYCHOPHARMACOLOGY, V220, P741, DOI 10.1007/s00213-011-2527-6
   CARTER CS, 1992, NEUROSCI BIOBEHAV R, V16, P131, DOI 10.1016/S0149-7634(05)80176-9
   CLONINGER CR, 1993, ARCH GEN PSYCHIAT, V50, P975, DOI 10.1001/archpsyc.1993.01820240059008
   Cochran DM, 2013, HARVARD REV PSYCHIAT, V21, P219, DOI 10.1097/HRP.0b013e3182a75b7d
   Cole LA, 2015, PRIMATOLOGY, V4
   Correa R, 2010, J AFFECT DISORDERS, V127, P10, DOI 10.1016/j.jad.2010.06.036
   CRAMER DW, 1986, JAMA-J AM MED ASSOC, V255, P1904
   Crespi B., 2014, ANIM BEHAV, P1
   Crespi B. J., 2015, EVOL MED PUBLIC HEAL
   Crespi BJ, 2016, BIOL REV, V91, P390, DOI 10.1111/brv.12175
   De Dreu CKW, 2015, WIRES COGN SCI, V6, P409, DOI 10.1002/wcs.1354
   Decker Hannah S, 2004, J Hist Neurosci, V13, P248, DOI 10.1080/09647040490510470
   Del Giudice M, 2014, PSYCHOL INQ, V25, P261, DOI 10.1080/1047840X.2014.884918
   Delisle VC, 2012, PLOS ONE, V7, DOI 10.1371/journal.pone.0032490
   Dell'Aglio Jr. José Caetano, 2013, Trends Psychiatry Psychother., V35, P99
   Devereux C, 2014, ENGL STUD CAN, V40, P19, DOI 10.1353/esc.2014.0004
   Dölen G, 2015, SOC NEUROSCI-UK, V10, P450, DOI 10.1080/17470919.2015.1087875
   Domes G, 2007, BIOL PSYCHIAT, V62, P1187, DOI 10.1016/j.biopsych.2007.03.025
   Durbin CE, 2009, J RES PERS, V43, P898, DOI 10.1016/j.jrp.2009.04.010
   Elabd C, 2014, NAT COMMUN, V5, DOI 10.1038/ncomms5082
   Erol A, 2015, BIPOLAR DISORD, V17, P670, DOI 10.1111/bdi.12329
   Ezeh U, 2014, HUM REPROD, V29, P1508, DOI 10.1093/humrep/deu096
   Facchin F, 2015, J PSYCHOSOM OBST GYN, V36, P135, DOI 10.3109/0167482X.2015.1074173
   Feldman R, 2017, TRENDS COGN SCI, V21, P80, DOI 10.1016/j.tics.2016.11.007
   Ferrero S, 2006, FERTIL STERIL, V86, pS34, DOI 10.1016/j.fertnstert.2006.07.094
   Fisher HE, 2015, FRONT PSYCHOL, V6, DOI 10.3389/fpsyg.2015.01098
   Frey BN, 2014, BIPOLAR DISORD, V16, P48, DOI 10.1111/bdi.12151
   Furuya K, 1995, ADV EXP MED BIOL, V395, P523
   Galea L. A., 2016, NEUROSCI BIOBEHAY RE
   Georgopoulos NA, 2014, HORM-INT J ENDOCRINO, V13, P213, DOI 10.1007/BF03401335
   Gilman S. L., 1993, HYSTERIA BEYOND FREU
   Gimpl G, 2001, PHYSIOL REV, V81, P629, DOI 10.1152/physrev.2001.81.2.629
   Godin R, 2015, J OBSTET GYNAECOL CA, V37, P1098, DOI 10.1016/S1701-2163(16)30075-5
   GOLDSTEIN JA, 1986, J CLIN PSYCHIAT, V47, P153
   Gordon I, 2016, SCI REP-UK, V6, DOI 10.1038/srep35054
   Gordon I, 2011, DEV COGN NEUROS-NETH, V1, P471, DOI 10.1016/j.dcn.2011.07.007
   Gouin JP, 2010, PSYCHONEUROENDOCRINO, V35, P1082, DOI 10.1016/j.psyneuen.2010.01.009
   Grebe NM, 2017, HORM BEHAV, V90, P64, DOI 10.1016/j.yhbeh.2017.02.009
   Greenwood Tiffany A, 2017, Mol Neuropsychiatry, V2, P198, DOI 10.1159/000452416
   Guo SW, 2013, FERTIL STERIL, V99, P231, DOI 10.1016/j.fertnstert.2012.08.038
   Gutkowska J, 2014, BRAZ J MED BIOL RES, V47, P206
   HABER GM, 1987, AM J OBSTET GYNECOL, V156, P582, DOI 10.1016/0002-9378(87)90057-3
   Harada T, 2013, YONAGO ACTA MED, V56, P81
   He Y, 2016, FERTIL STERIL, V106, P416, DOI 10.1016/j.fertnstert.2016.04.019
   Heijnen WT, 2015, J CLIN PSYCHOPHARM, V35, P700, DOI 10.1097/JCP.0000000000000409
   Higler R. G., 2014, AM J PSYCHIAT, V171, P1191
   Huang MM, 2017, REPROD BIOL ENDOCRIN, V15, DOI 10.1186/s12958-016-0220-7
   Hughes E., 2007, COCHRANE DB SYST REV, V18
   Ijland MM, 1997, FERTIL STERIL, V67, P492, DOI 10.1016/S0015-0282(97)80075-1
   Ingudomnuku E, 2007, HORM BEHAV, V51, P597, DOI 10.1016/j.yhbeh.2007.02.001
   ISOJARVI JIT, 1993, NEW ENGL J MED, V329, P1383, DOI 10.1056/NEJM199311043291904
   Jacobson NC, 2016, J ABNORM PSYCHOL, V125, P824, DOI 10.1037/abn0000185
   Jang KL, 1996, J PERS, V64, P577, DOI 10.1111/j.1467-6494.1996.tb00522.x
   Jasienska G, 2004, P ROY SOC B-BIOL SCI, V271, P1213, DOI 10.1098/rspb.2004.2712
   Joffe H, 2006, J CLIN PSYCHIAT, V67, P297, DOI 10.4088/JCP.v67n0218
   Johnson JL, 2016, BEHAV PHARMACOL, V27, P659, DOI 10.1097/FBP.0000000000000269
   Johnson SL, 2012, ANNU REV CLIN PSYCHO, V8, P243, DOI 10.1146/annurev-clinpsy-032511-143148
   KADABA R, 1990, ENDOCRINOLOGY, V126, P3263, DOI 10.1210/endo-126-6-3263
   Kapfhammer HP, 2001, NERVENARZT, V72, P487, DOI 10.1007/s001150170072
   Kemp AH, 2011, CURR DIR PSYCHOL SCI, V20, P222, DOI 10.1177/0963721411417547
   Kesebir S, 2013, ANN CLIN PSYCHIATRY, V25, P121
   Khattak Tabassum, 2007, JPMA Journal of the Pakistan Medical Association, V57, P23
   Kim A, 2015, INT J FERTIL STERIL, V8, P399
   Kimura T, 2013, TAIWAN J OBSTET GYNE, V52, P165, DOI 10.1016/j.tjog.2013.04.004
   Kirmayer LJ, 2014, TRANSCULT PSYCHIATRY, V51, P759, DOI 10.1177/1363461514557202
   Kissler S, 2007, ANN NY ACAD SCI, V1101, P38, DOI 10.1196/annals.1389.036
   Kobayashi H, 2014, MOL MED REP, V9, P9, DOI 10.3892/mmr.2013.1755
   Kocoska-Maras L, 2013, GYNECOL ENDOCRINOL, V29, P59, DOI 10.3109/09513590.2012.705385
   Koninckx PR, 2016, GYNECOL SURG, V13, P457, DOI 10.1007/s10397-016-0970-4
   Kopeykina I, 2016, J AFFECT DISORDERS, V195, P1, DOI 10.1016/j.jad.2016.01.035
   Kosidou K, 2016, MOL PSYCHIATR, V21, P1441, DOI 10.1038/mp.2015.183
   Kulkarni J, 2014, PSYCHONEUROENDOCRINO, V43, P52, DOI 10.1016/j.psyneuen.2014.02.004
   Kuloglu M, 2003, SOC PSYCH PSYCH EPID, V38, P88, DOI 10.1007/s00127-003-0608-5
   Kumar V, 2011, J OBSTET GYNAECOL CA, V33, P1141, DOI 10.1016/S1701-2163(16)35082-4
   Kunz G, 1998, HUM REPROD UPDATE, V4, P647, DOI 10.1093/humupd/4.5.647
   Kunz G, 2007, REPROD BIOMED ONLINE, V14, P32, DOI 10.1016/S1472-6483(10)60761-4
   Kunz Georg, 2002, Reprod Biomed Online, V4 Suppl 3, P5
   Lee HJ, 2009, PROG NEUROBIOL, V88, P127, DOI 10.1016/j.pneurobio.2009.04.001
   Lee S, 2009, J AFFECT DISORDERS, V117, P79, DOI 10.1016/j.jad.2008.12.003
   Leonhardt H, 2012, ACTA RADIOL, V53, P1195, DOI 10.1258/ar.2012.120384
   LEWIS DO, 1987, AM J PSYCHIAT, V144, P1588
   Leyendecker G, 1996, HUM REPROD, V11, P1542
   Leyendecker G, 2004, ANN NY ACAD SCI, V1034, P338, DOI 10.1196/annals.1335.036
   Leyendecker G, 1998, HUM REPROD UPDATE, V4, P752, DOI 10.1093/humupd/4.5.752
   Leyendecker G, 2009, ARCH GYNECOL OBSTET, V280, P529, DOI 10.1007/s00404-009-1191-0
   Li Jiang, 2015, 2015 IEEE International Test Conference (ITC), P1, DOI 10.1109/TEST.2015.7342423
   Li T, 2017, FRONT IMMUNOL, V7, DOI 10.3389/fimmu.2016.00693
   Lien YJ, 2016, INT J NEUROPSYCHOPH, V19, P64
   Liu XS, 2008, FERTIL STERIL, V89, P246, DOI 10.1016/j.fertnstert.2006.11.009
   Lo MT, 2017, NAT GENET, V49, P152, DOI 10.1038/ng.3736
   Love TM, 2014, PHARMACOL BIOCHEM BE, V119, P49, DOI 10.1016/j.pbb.2013.06.011
   LOW WY, 1993, J PSYCHOSOM RES, V37, P111, DOI 10.1016/0022-3999(93)90077-S
   Ma HH, 2009, CREATIVITY RES J, V21, P30, DOI 10.1080/10400410802633400
   Maalouf FT, 2012, J AFFECT DISORDERS, V138, P86, DOI 10.1016/j.jad.2011.12.021
   MacDonald K, 2010, HARVARD REV PSYCHIAT, V18, P1, DOI 10.3109/10673220903523615
   Dessotte CAM, 2015, REV LAT-AM ENFERM, V23, P208
   Mazza M, 2011, J AFFECT DISORDERS, V131, P364, DOI 10.1016/j.jad.2010.11.010
   McCraw S, 2013, J AFFECT DISORDERS, V151, P831, DOI 10.1016/j.jad.2013.07.016
   Mechsner S, 2010, FERTIL STERIL, V94, P2541, DOI 10.1016/j.fertnstert.2010.03.015
   Meinhard N, 2014, NORD J PSYCHIAT, V68, P81, DOI 10.3109/08039488.2013.775341
   Meissner K, 2010, FORSCH KOMPLEMENTMED, V17, P314, DOI 10.1159/000322890
   Merikangas KR, 2011, ARCH GEN PSYCHIAT, V68, P241, DOI 10.1001/archgenpsychiatry.2011.12
   Meyer TD, 2002, PERS INDIV DIFFER, V32, P649, DOI 10.1016/S0191-8869(01)00067-8
   Missmer SA, 2004, OBSTET GYNECOL, V104, P965, DOI 10.1097/01.AOG.0000142714.54857.f8
   Nesse RM, 2004, BEHAV BRAIN SCI, V27, P862, DOI 10.1017/S0140525X04300191
   Nettle D, 2005, EVOL HUM BEHAV, V26, P363, DOI 10.1016/j.evolhumbehav.2004.12.004
   Nettle D, 2006, P ROY SOC B-BIOL SCI, V273, P611, DOI 10.1098/rspb.2005.3349
   Nie J, 2010, AM J OBSTET GYNECOL, V202, DOI 10.1016/j.ajog.2009.11.035
   North CS, 2015, BEHAV SCI-BASEL, V5, P496, DOI 10.3390/bs5040496
   Novais F, 2015, FRONT PSYCHOL, V6, DOI 10.3389/fpsyg.2015.01463
   O'Donnell S, 2016, EPIDEMIOL PSYCH SCI, V25, P360, DOI 10.1017/S2045796015000463
   Ono YJ, 2014, PLOS ONE, V9, DOI 10.1371/journal.pone.0115618
   Osório FL, 2016, WORLD J PSYCHIATR, V6, P339, DOI 10.5498/wjp.v6.i3.339
   Özyildirim I, 2010, EUR PSYCHIAT, V25, P47, DOI 10.1016/j.eurpsy.2009.08.004
   Paaby AB, 2013, TRENDS GENET, V29, P66, DOI 10.1016/j.tig.2012.10.010
   Palomba S, 2012, CLIN ENDOCRINOL, V77, P898, DOI 10.1111/j.1365-2265.2012.04443.x
   Parker KJ, 2014, P NATL ACAD SCI USA, V111, P12258, DOI 10.1073/pnas.1402236111
   Parrott E, 2001, AM J PATHOL, V159, P623, DOI 10.1016/S0002-9440(10)61733-6
   Pfaus JG, 2009, J SEX MED, V6, P1506, DOI 10.1111/j.1743-6109.2009.01309.x
   Pontis A, 2016, GYNECOL ENDOCRINOL, V32, P696, DOI 10.1080/09513590.2016.1197200
   Pope CJ, 2015, J OBSTET GYNAECOL CA, V37, P1006, DOI 10.1016/S1701-2163(16)30050-0
   Post F, 1996, BRIT J PSYCHIAT, V168, P545, DOI 10.1192/bjp.168.5.545
   Power RA, 2015, TRANSL PSYCHIAT, V5, DOI 10.1038/tp.2015.96
   Power RA, 2013, JAMA PSYCHIAT, V70, P22, DOI 10.1001/jamapsychiatry.2013.268
   Prichard Zoe M, 2007, Hum Mutat, V28, P1150, DOI 10.1002/humu.9510
   Qian WY, 2014, J CLIN ENDOCR METAB, V99, P4683, DOI 10.1210/jc.2014-2206
   Quilty LC, 2009, PSYCHIAT RES, V169, P159, DOI 10.1016/j.psychres.2008.07.004
   Raynor DA, 2009, J AM COLL HEALTH, V58, P73, DOI 10.3200/JACH.58.1.73-82
   Rechlin T, 1997, J PSYCHOSOM RES, V42, P495, DOI 10.1016/S0022-3999(97)00029-9
   Reitman E, 2011, ANESTHESIOLOGY, V114, P927, DOI 10.1097/ALN.0b013e318211004e
   Rodgers AK, 2008, EXPERT OPIN PHARMACO, V9, P243, DOI 10.1517/14656566.9.2.243 
   Roney JR, 2016, HORM BEHAV, V84, P97, DOI 10.1016/j.yhbeh.2016.06.004
   Rose PG, 2000, AM J OBSTET GYNECOL, V183, P507, DOI 10.1067/mob.2000.105966
   Roullet FI, 2013, NEUROTOXICOL TERATOL, V36, P47, DOI 10.1016/j.ntt.2013.01.004
   Rusner M, 2010, INT J QUAL STUD HEAL, V5, DOI 10.3402/qhw.v5i1.4653
   Ruta L, 2011, PSYCHONEUROENDOCRINO, V36, P1154, DOI 10.1016/j.psyneuen.2011.02.007
   Saha R, 2015, FERTIL STERIL, V104, P947, DOI 10.1016/j.fertnstert.2015.06.035
   Saller S, 2010, HUM REPROD, V25, P969, DOI 10.1093/humrep/dep467
   Salonia A, 2005, HORM BEHAV, V47, P164, DOI 10.1016/j.yhbeh.2004.10.002
   Sar V, 2006, J CLIN PSYCHIAT, V67, P1583, DOI 10.4088/JCP.v67n1014
   Sar V, 2013, J TRAUMA DISSOCIATIO, V14, P423, DOI 10.1080/15299732.2012.753654
   Sasaki T, 2016, PLOS ONE, V11, DOI 10.1371/journal.pone.0160767
   Schwartzman BC, 2016, J AUTISM DEV DISORD, V46, P253, DOI 10.1007/s10803-015-2571-x
   Scott J, 2017, JAMA PSYCHIAT, V74, P189, DOI 10.1001/jamapsychiatry.2016.3459
   Seng J, 2013, J TRAUMA DISSOCIATIO, V14, P40, DOI 10.1080/15299732.2012.694594
   Seng JS, 2010, J TRAUMA DISSOCIATIO, V11, P387, DOI 10.1080/15299732.2010.496075
   Shah DK, 2013, HUM REPROD, V28, P1783, DOI 10.1093/humrep/det120
   Shamay-Tsoory SG, 2016, BIOL PSYCHIAT, V79, P194, DOI 10.1016/j.biopsych.2015.07.020
   Sharma V, 2014, BIPOLAR DISORD, V16, P16, DOI 10.1111/bdi.12140
   Simsek Y, 2012, ARCH GYNECOL OBSTET, V286, P777, DOI 10.1007/s00404-012-2390-7
   Skuse DH, 2009, TRENDS COGN SCI, V13, P27, DOI 10.1016/j.tics.2008.09.007
   Smith JA, 2015, FRONT SYST NEUROSCI, V9, DOI 10.3389/fnsys.2015.00046
   Strakowski SM, 2010, BIPOLAR DISORD, V12, P285, DOI 10.1111/j.1399-5618.2010.00806.x
   Strassmann BI, 1996, Q REV BIOL, V71, P181, DOI 10.1086/419369
   Striepens N, 2011, FRONT NEUROENDOCRIN, V32, P426, DOI 10.1016/j.yfrne.2011.07.001
   Strunz S, 2015, J AUTISM DEV DISORD, V45, P4026, DOI 10.1007/s10803-014-2183-x
   Sun QY, 2016, REPROD BIOL ENDOCRIN, V14, DOI 10.1186/s12958-016-0154-0
   TAS C, 2015, BULL CLIN PSYCHOPHAR, V25, P19
   Tasca Cecilia, 2012, Clin Pract Epidemiol Ment Health, V8, P110, DOI 10.2174/1745017901208010110
   Tavormina G, 2011, PSYCHIAT DANUB, V23, pS13
   Taylor K, 2015, J AFFECT DISORDERS, V174, P658, DOI 10.1016/j.jad.2014.10.040
   Teatero ML, 2014, BIPOLAR DISORD, V16, P22, DOI 10.1111/bdi.12138
   Teede H, 2010, BMC MED, V8, DOI 10.1186/1741-7015-8-41
   Templeman C, 2008, FERTIL STERIL, V90, P415, DOI 10.1016/j.fertnstert.2007.06.027
   Terkawi AS, 2012, AM J OBSTET GYNECOL, V207, DOI 10.1016/j.ajog.2012.06.079
   Treloar SA, 2010, AM J OBSTET GYNECOL, V202, DOI 10.1016/j.ajog.2009.10.857
   Tseng HC, 2014, J PSYCHIATR RES, V51, P37, DOI 10.1016/j.jpsychires.2013.12.011
   Tuckerman EM, 2000, FERTIL STERIL, V74, P771, DOI 10.1016/S0015-0282(00)00711-1
   Turan T, 2013, PSYCHONEUROENDOCRINO, V38, P2890, DOI 10.1016/j.psyneuen.2013.07.017
   Van Cappellen P, 2016, SOC COGN AFFECT NEUR, V11, P1579, DOI 10.1093/scan/nsw078
   van der Kolk BA, 2005, J TRAUMA STRESS, V18, P389, DOI 10.1002/jts.20047
   Van Oudenhove L, 2010, PERSPECT BIOL MED, V53, P545, DOI 10.1353/pbm.2010.0012
   vanderKolk BA, 1996, AM J PSYCHIAT, V153, P83
   Veening JG, 2015, EUR J PHARMACOL, V753, P209, DOI 10.1016/j.ejphar.2014.07.045
   Velázquez E, 2000, FERTIL STERIL, V74, P1159, DOI 10.1016/S0015-0282(00)01601-0
   Vercellini P, 2006, BEST PRACT RES CL OB, V20, P465, DOI 10.1016/j.bpobgyn.2006.01.017
   Vernon PA, 2008, PERS INDIV DIFFER, V44, P1116, DOI 10.1016/j.paid.2007.11.003
   WALKER E, 1989, AM J PSYCHIAT, V146, P380
   Walss-Bass C, 2013, SCHIZOPHR RES, V147, P387, DOI 10.1016/j.schres.2013.04.003
   Wang Y, 2014, CLIN EXP OBSTET GYN, V41, P154
   Wardenaar KJ, 2013, BMC MED, V11, DOI 10.1186/1741-7015-11-201
   Watson S, 2012, BIOL PSYCHIAT, V72, P943, DOI 10.1016/j.biopsych.2012.05.029
   Wei M, 2016, MEDICINE, V95, DOI 10.1097/MD.0000000000002922
   Widiger TA, 2007, AM PSYCHOL, V62, P71, DOI 10.1037/0003-066X.62.2.71
   WILLIAMS GC, 1991, Q REV BIOL, V66, P1, DOI 10.1086/417048
   Wu W, 2004, REGUL PEPTIDES, V120, P119, DOI 10.1016/j.regpep.2004.02.017
   Yasui T, 2015, J EPIDEMIOL, V25, P194, DOI 10.2188/jea.JE20140124
   Yayla S, 2015, J TRAUMA DISSOCIATIO, V16, P29, DOI 10.1080/15299732.2014.938214
   Yeniel AÖ, 2014, EUR J OBSTET GYN R B, V175, P134, DOI 10.1016/j.ejogrb.2013.12.034
   Zaninotto L, 2016, J AFFECT DISORDERS, V194, P84, DOI 10.1016/j.jad.2015.12.077
   Zhang YX, 2016, CLIN EXP OBSTET GYN, V43, P350, DOI 10.12891/ceog2086.2016
   Zhang Y, 2015, ACTA OBSTET GYN SCAN, V94, P412, DOI 10.1111/aogs.12595
   Zuckerman M, 2016, PERS INDIV DIFFER, V103, P48, DOI 10.1016/j.paid.2016.04.003
NR 212
TC 13
Z9 14
U1 1
U2 15
PU ACADEMIC PRESS INC ELSEVIER SCIENCE
PI SAN DIEGO
PA 525 B ST, STE 1900, SAN DIEGO, CA 92101-4495 USA
SN 0018-506X
EI 1095-6867
J9 HORM BEHAV
JI Horm. Behav.
PD NOV
PY 2017
VL 96
BP 69
EP 83
DI 10.1016/j.yhbeh.2017.09.005
PG 15
WC Behavioral Sciences; Endocrinology & Metabolism
WE Science Citation Index Expanded (SCI-EXPANDED); Social Science Citation Index (SSCI)
SC Behavioral Sciences; Endocrinology & Metabolism
GA FQ4FM
UT WOS:000418313100011
PM 28919554
DA 2024-01-09
ER

PT J
AU Kilbourne, AM
   Cornelius, JR
   Han, XY
   Pincus, HA
   Shad, M
   Salloum, I
   Conigliaro, J
   Haas, GL
AF Kilbourne, AM
   Cornelius, JR
   Han, XY
   Pincus, HA
   Shad, M
   Salloum, I
   Conigliaro, J
   Haas, GL
TI Burden of general medical conditions among individuals with bipolar
   disorder
SO BIPOLAR DISORDERS
LA English
DT Article
DE aging; bipolar disorder; comorbidity; diabetes mellitus; metabolic
   syndrome; substance-related disorders
ID CARE; PREVALENCE; SUBSTANCE; LITHIUM; IMPACT; COSTS; ABUSE
AB Objective: Treatment of coexisting medical comorbidities may reduce the risk of adverse outcomes among patients with bipolar disorder. We determined the prevalence of general medical conditions in a population-based sample of patients diagnosed with bipolar disorder in the Veterans Administration (VA).
   Methods: We conducted a cross-sectional study of patients (n = 4310) diagnosed with bipolar disorder in fiscal year 2001 receiving care at VA facilities located within the mid-Atlantic region. General medical conditions were assessed using ICD-9 codes, and we compared the prevalence of each condition in our bipolar sample with national data on the VA patient population.
   Results: The mean age was 53 (SD = 13), 10% were women, and 12% African-American. The mean age of the VA national patient population was higher (58 years). The most prevalent conditions among patients with bipolar disorder included cardiovascular (e.g. hypertension, 35%), endocrine (e.g. hyperlipidemia, 23%; diabetes, 17%), and alcohol use disorder (25%). When compared with national data, the prevalence of diabetes was higher in the bipolar cohort than in the national cohort (17.2% versus 15.6%; p = 0.0035). Hepatitis C was more common in the bipolar group than the national cohort (5.9% versus 1.1%; p < 0.001). Lower back pain (15.4% versus 10.6%; p < 0.0001) and pulmonary conditions (e.g. COPD: 10.6% versus 9.4%; p = 0.005) were also more prevalent among the bipolar cohort than the VA national cohort.
   Conclusions: Individuals with bipolar disorder possess a substantial burden of general medical comorbidity, and are occurring at an earlier age than in the general VA patient population, suggesting the need for earlier detection and treatment for patients with bipolar disorder.
C1 VA Pittsburgh Healthcare Syst, Ctr Hlth Equ Res & Promot, Pittsburgh, PA 15240 USA.
   Univ Pittsburgh, Dept Med, Pittsburgh, PA USA.
   Univ Pittsburgh, Dept Psychiat, Pittsburgh, PA USA.
   Univ Pittsburgh, Dept Pharmaceut Sci, Pittsburgh, PA 15260 USA.
   RAND Univ Pittsburgh Hlth Inst, Pittsburgh, PA USA.
C3 US Department of Veterans Affairs; Veterans Health Administration (VHA);
   VA Pittsburgh Healthcare System; Pennsylvania Commonwealth System of
   Higher Education (PCSHE); University of Pittsburgh; Pennsylvania
   Commonwealth System of Higher Education (PCSHE); University of
   Pittsburgh; Pennsylvania Commonwealth System of Higher Education
   (PCSHE); University of Pittsburgh
RP Kilbourne, AM (corresponding author), VA Pittsburgh Healthcare Syst, Ctr Hlth Equ Res & Promot, Univ Dr C, Pittsburgh, PA 15240 USA.
EM amy.kilbourne@med.va.gov
RI Shad, Mujeeb/GRY-0012-2022
OI Shad, Mujeeb/0000-0002-5136-9452
FU NIMH NIH HHS [MH30915] Funding Source: Medline
CR Bauer MS, 2001, J AFFECT DISORDERS, V67, P61, DOI 10.1016/S0165-0327(01)00440-2
   Bauer MS, 2001, J AFFECT DISORDERS, V65, P231, DOI 10.1016/S0165-0327(00)00247-0
   Blanco C, 2002, AM J PSYCHIAT, V159, P1005, DOI 10.1176/appi.ajp.159.6.1005
   Cassidy F, 2002, PSYCHOL MED, V32, P359, DOI 10.1017/S0033291701004718
   Cassidy F, 1999, AM J PSYCHIAT, V156, P1417
   Çayköylü A, 2002, J INT MED RES, V30, P80, DOI 10.1177/147323000203000112
   Chengappa KNR, 2000, BIPOLAR DISORD, V2, P191, DOI 10.1034/j.1399-5618.2000.020306.x
   El-Serag HB, 2002, GASTROENTEROLOGY, V123, P476, DOI 10.1053/gast.2002.34750
   HELZER JE, 1988, J STUD ALCOHOL, V49, P219, DOI 10.15288/jsa.1988.49.219
   LURIE N, 1992, HOSP COMMUNITY PSYCH, V43, P69
   Masand Prakash S, 2002, Ann Clin Psychiatry, V14, P175, DOI 10.1023/A:1021141404535
   Nemeroff CB, 2003, J CLIN PSYCHIAT, V64, P532, DOI 10.4088/JCP.v64n0506
   Redelmeier DA, 1998, NEW ENGL J MED, V338, P1516, DOI 10.1056/NEJM199805213382106
   Strakowski SM, 2000, BIOL PSYCHIAT, V48, P477, DOI 10.1016/S0006-3223(00)00900-8
   Suppes T, 2001, J CLIN PSYCHIAT, V62, P439, DOI 10.4088/JCP.v62n0607
   Unützer J, 2000, GEN HOSP PSYCHIAT, V22, P1, DOI 10.1016/S0163-8343(99)00057-2
   *VET HLTH ADM, 2001, VA PSYCH REG
   *VHA VET HLTH ADM, 2000, HLTH STAT OUTC VET P
   Wyatt RJ, 2001, PSYCHIAT QUART, V72, P149, DOI 10.1023/A:1010319610021
   Yu W, 2003, MED CARE RES REV, V60, p146S, DOI 10.1177/1077558703257000
   2003, NY TIMES        0825, P1
NR 21
TC 267
Z9 304
U1 0
U2 5
PU WILEY
PI HOBOKEN
PA 111 RIVER ST, HOBOKEN 07030-5774, NJ USA
SN 1398-5647
EI 1399-5618
J9 BIPOLAR DISORD
JI Bipolar Disord.
PD OCT
PY 2004
VL 6
IS 5
BP 368
EP 373
DI 10.1111/j.1399-5618.2004.00138.x
PG 6
WC Clinical Neurology; Neurosciences; Psychiatry
WE Science Citation Index Expanded (SCI-EXPANDED); Social Science Citation Index (SSCI)
SC Neurosciences & Neurology; Psychiatry
GA 855TD
UT WOS:000223996200003
PM 15383128
DA 2024-01-09
ER

PT J
AU Elgizy, N
   Khoweiled, A
   Khalil, MA
   Magdy, R
   Khalifa, D
AF Elgizy, Nancy
   Khoweiled, Aref
   Khalil, Mohamed A.
   Magdy, Rehab
   Khalifa, Dalia
TI Migraine in bipolar disorder and schizophrenia; The hidden pain
SO INTERNATIONAL JOURNAL OF PSYCHIATRY IN MEDICINE
LA English
DT Article
DE migraine; pain; bipolar disorder; schizophrenia; clinical global
   impression
ID NEGATIVE SYNDROME SCALE; RATING-SCALE; PSYCHIATRIC-DISORDERS; HEADACHE;
   COMORBIDITIES; PREVALENCE; MECHANISMS; VALIDITY
AB Objective: This study examined the prevalence of comorbid migraine in patients with bipolar disorder and those with schizophrenia and also examined the association between migraine comorbidity and disease characteristics of both psychiatric disorders.Methods: In this cross-sectional study, 150 patients with bipolar disorder and 150 with schizophrenia were evaluated for migraine diagnosis using the International Classification of Headache Disorders (3rd ed). Patients were selected from psychiatry outpatient clinics at Kasr Al Ainy hospitals, Cairo University. The Young Mania Rating Scale (YMRS) and the Hamilton Depression Rating Scale (HDRS) were administered to the bipolar group, whereas the Positive and Negative Syndrome Scale (PANSS) was administered to the schizophrenia group. Both groups were evaluated by the Clinical Global Impression (CGI) scale.Results: The diagnosis of migraine was made in 34 (22.7%) of the bipolar group and 24 (16.0%) of the schizophrenia group. Patients with schizophrenia showed a significantly higher frequency and intensity of migraine attacks on the Migraine Disability Assessment scale than did the bipolar group (p < 0.001). In the bipolar group, there was no significant difference between patients with and without migraine on the YMRS, HDRS, and CGI. Among patients with schizophrenia, the duration of the migraine attacks was positively correlated with CGI scores (r = 0.40, p = 0.02).Conclusion: Migraine is a significant comorbidity in patients with bipolar disorder and schizophrenia. However, the intensity and frequency of migraine attacks were higher in the schizophrenia than in the bipolar group.
C1 [Elgizy, Nancy] Cairo Univ, Students Hosp, Dept Psychiat, Cairo, Egypt.
   [Khoweiled, Aref; Khalil, Mohamed A.; Khalifa, Dalia] Cairo Univ, Kasr Al Ainy Hosp, Fac Med, Dept Psychiat, Cairo, Egypt.
   [Magdy, Rehab] Cairo Univ, Kasr Al Ainy Hosp, Fac Med, Dept Neurol, Cairo, Egypt.
   [Khalifa, Dalia] Cairo Univ, Kasr Al Ainy Hosp, Fac Med, Dept Psychiat, Kasr Al Ainy St, Cairo 4123, Egypt.
C3 Egyptian Knowledge Bank (EKB); Cairo University; Egyptian Knowledge Bank
   (EKB); Cairo University; Egyptian Knowledge Bank (EKB); Cairo
   University; Egyptian Knowledge Bank (EKB); Cairo University
RP Khalifa, D (corresponding author), Cairo Univ, Kasr Al Ainy Hosp, Fac Med, Dept Psychiat, Kasr Al Ainy St, Cairo 4123, Egypt.
EM dalia.khalifa@kasralainy.edu.eg
RI Khalil, Mohamed A./O-8897-2018
OI Khalil, Mohamed A./0000-0002-6115-6100; Magdy, Rehab/0000-0002-4916-276X
CR Antonaci F, 2011, J HEADACHE PAIN, V12, P115, DOI 10.1007/s10194-010-0282-4
   Association A. P., 2013, DIAGN STAT MAN MENT, DOI [10.1176/appi.books.9780890425596, DOI 10.1176/APPI.BOOKS.9780890425596]
   Bahrami S, 2022, BRAIN, V145, P142, DOI 10.1093/brain/awab267
   Bandara SMR, 2014, MED HYPOTHESES, V82, P257, DOI 10.1016/j.mehy.2013.11.045
   Baskin SM, 2009, NEUROL SCI, V30, pS61, DOI 10.1007/s10072-009-0071-5
   Berk M, 2008, J EVAL CLIN PRACT, V14, P979, DOI 10.1111/j.1365-2753.2007.00921.x
   Bushnik T., 2011, ENCY CLIN NEUROPSYCH, P2626, DOI DOI 10.1007/978-0-387-79948-3_1788
   Busner Joan, 2007, Psychiatry (Edgmont), V4, P28
   Connaughton J, 2017, AUSTRALAS PSYCHIATRY, V25, P381, DOI 10.1177/1039856217695703
   Duan JF, 2021, FRONT PSYCHIATRY, V11, DOI 10.3389/fpsyt.2020.560138
   Gordon-Smith K, 2015, J AFFECT DISORDERS, V175, P320, DOI 10.1016/j.jad.2015.01.024
   Guveli H, 2014, DUNSEN ADAM, V27, P204, DOI 10.5350/DAJPN2014270303
   HAMILTON M, 1960, J NEUROL NEUROSUR PS, V23, P56, DOI 10.1136/jnnp.23.1.56
   Hautakangas H, 2022, NAT GENET, V54, P152, DOI 10.1038/s41588-021-00990-0
   Hoffmann J, 2018, NEUROTHERAPEUTICS, V15, P361, DOI 10.1007/s13311-018-0616-5
   Hüfner K, 2015, CURR PSYCHIAT REP, V17, DOI 10.1007/s11920-015-0570-4
   KAY SR, 1987, SCHIZOPHRENIA BULL, V13, P261, DOI 10.1093/schbul/13.2.261
   KAY SR, 1988, PSYCHIAT RES, V23, P99, DOI 10.1016/0165-1781(88)90038-8
   McCutcheon RA, 2020, WORLD PSYCHIATRY, V19, P15, DOI 10.1002/wps.20693
   McIntyre RS, 2006, PSYCHIAT SERV, V57, P1140, DOI 10.1176/appi.ps.57.8.1140
   McIntyre RS, 2006, HEADACHE, V46, P973, DOI 10.1111/j.1526-4610.2006.00469.x
   Minen MT, 2014, GEN HOSP PSYCHIAT, V36, P533, DOI 10.1016/j.genhosppsych.2014.05.004
   Mourad D, 2019, J ORAL FACIAL PAIN H, V33, P47, DOI 10.11607/ofph.2102
   Olden M, 2009, ASSESSMENT, V16, P43, DOI 10.1177/1073191108320415
   Olesen J, 2018, CEPHALALGIA, V38, P1, DOI 10.1177/0333102417738202
   Ragab AH, 2021, HEADACHE, V61, P1493, DOI 10.1111/head.14231
   Ratcliffe GE, 2009, GEN HOSP PSYCHIAT, V31, P14, DOI 10.1016/j.genhosppsych.2008.09.006
   Simunovic Filipcic Ivona, 2018, Psychiatr Danub, V30, P152
   Teixeira AL, 2022, CLIN SCI, V136, P1257, DOI 10.1042/CS20211106
   Nguyen TV, 2013, HEADACHE, V53, P498, DOI 10.1111/j.1526-4610.2012.02264.x
   Urban-Kowalczyk M, 2015, NEUROPSYCH DIS TREAT, V11, P2023, DOI 10.2147/NDT.S87666
   Vatzaki E, 2018, J HEADACHE PAIN, V19, DOI 10.1186/s10194-018-0898-3
   Wciórka J, 2011, PSYCHIATR POL, V45, P61
NR 33
TC 0
Z9 0
U1 2
U2 2
PU SAGE PUBLICATIONS INC
PI THOUSAND OAKS
PA 2455 TELLER RD, THOUSAND OAKS, CA 91320 USA
SN 0091-2174
EI 1541-3527
J9 INT J PSYCHIAT MED
JI Int. J. Psychiatr. Med.
PD NOV
PY 2023
VL 58
IS 6
BP 605
EP 616
DI 10.1177/00912174231178483
EA JUN 2023
PG 12
WC Psychiatry
WE Science Citation Index Expanded (SCI-EXPANDED); Social Science Citation Index (SSCI)
SC Psychiatry
GA U5AG0
UT WOS:001080529000001
PM 37266918
DA 2024-01-09
ER

PT J
AU Li, DJ
   Chen, MH
   Bai, YM
   Tsai, SJ
   Cheng, CM
   Su, TP
   Chen, TJ
   Yeh, TC
   Liang, CS
AF Li, Dian-Jeng
   Chen, Mu-Hong
   Bai, Ya-Mei
   Tsai, Shih-Jen
   Cheng, Chih-Ming
   Su, Tung-Ping
   Chen, Tzeng-Ji
   Yeh, Ta-Chuan
   Liang, Chih-Sung
TI Association between parental bipolar disorder and increased risk of
   exposure to prescription opioids for their offspring
SO SOCIAL PSYCHIATRY AND PSYCHIATRIC EPIDEMIOLOGY
LA English
DT Article
DE Bipolar disorder; Prescription opioid; NHIRD; Pain; Substance abuse
ID NATIONAL EPIDEMIOLOGIC SURVEY; YOUNG-ADULTS; PAIN; PREVALENCE;
   DEPRESSION; ADOLESCENTS; THERAPY; ALCOHOL; ANXIETY; BURDEN
AB Purpose Individuals with bipolar disorder (BD) may have an increased risk of exposure to prescription opioids. However, it is still unknown whether such risk also occurs in their offspring. This study aimed to investigate the risk of exposure to prescription opioid use and related medical conditions in the offspring of parents with BD. Methods This study used the Taiwan National Health Research Database and included offspring who had any parent with a diagnosis of BD. The matched-control cohort was randomly identified from the offspring of parents without any major psychiatric disorders (MPD). We identified data pertaining to opioid prescription and related medical conditions, namely pain disorder, malignancy, autoimmune disease, and arthropathy. The Poisson regression was used to estimate odds ratios and 95% confidence intervals. Results In total, 11,935 offspring of parents with BD and 119,350 offspring of parents without any MPD were included. After controlling for demographics and mental disorders, offspring of parents with BD demonstrated higher rates of prescription opioid use than those of parents without MPD, especially the intravenous/intramuscular form of opioids and prescription in hospital settings. In addition, offspring of parents with BD had a higher odds of pain disorders than those of parents without MPD. Conclusion Our study identifies a higher odd for developing pain disorders and exposure to prescription opioids among children of parents with BD.
C1 [Li, Dian-Jeng] Kaohsiung Municipal Kai Syuan Psychiat Hosp, Dept Addict Sci, Kaohsiung, Taiwan.
   [Li, Dian-Jeng] Meiho Univ, Dept Nursing, Pingtung 91200, Taiwan.
   [Chen, Mu-Hong; Bai, Ya-Mei; Tsai, Shih-Jen; Cheng, Chih-Ming; Su, Tung-Ping] Taipei Vet Gen Hosp, Dept Psychiat, 201,Sec 2,Shihpai Rd, Taipei 11217, Taiwan.
   [Chen, Mu-Hong; Bai, Ya-Mei; Tsai, Shih-Jen; Cheng, Chih-Ming; Su, Tung-Ping] Natl Yang Ming Chiao Tung Univ, Coll Med, Dept Psychiat, 201,Sec 2,Shihpai Rd, Taipei 11217, Taiwan.
   [Su, Tung-Ping] Gen Cheng Hsin Hosp, Dept Psychiat, Taipei, Taiwan.
   [Chen, Tzeng-Ji] Taipei Vet Gen Hosp, Dept Family Med, Taipei, Taiwan.
   [Chen, Tzeng-Ji] Natl Yang Ming Chiao Tung Univ, Inst Hosp & Hlth Care Adm, Taipei, Taiwan.
   [Chen, Tzeng-Ji] Taipei Vet Gen Hosp, Dept Family Med, Hsinchu Branch, Hsinchu, Taiwan.
   [Yeh, Ta-Chuan] Natl Def Med Ctr, Triserv Gen Hosp, Dept Psychiat, Taipei, Taiwan.
   [Liang, Chih-Sung] Triserv Gen Hosp, Natl Def Med Ctr, Dept Psychiat, Beitou Branch, 60 Xinmin Rd, Taipei 11243, Taiwan.
   [Liang, Chih-Sung] Natl Def Med Ctr, Dept Psychiat, Taipei, Taiwan.
C3 Taipei Veterans General Hospital; National Yang Ming Chiao Tung
   University; Taipei Veterans General Hospital; National Yang Ming Chiao
   Tung University; Taipei Veterans General Hospital; Tri-Service General
   Hospital; National Defense Medical Center; National Defense Medical
   Center; Tri-Service General Hospital; National Defense Medical Center
RP Chen, MH (corresponding author), Taipei Vet Gen Hosp, Dept Psychiat, 201,Sec 2,Shihpai Rd, Taipei 11217, Taiwan.; Chen, MH (corresponding author), Natl Yang Ming Chiao Tung Univ, Coll Med, Dept Psychiat, 201,Sec 2,Shihpai Rd, Taipei 11217, Taiwan.; Liang, CS (corresponding author), Triserv Gen Hosp, Natl Def Med Ctr, Dept Psychiat, Beitou Branch, 60 Xinmin Rd, Taipei 11243, Taiwan.; Liang, CS (corresponding author), Natl Def Med Ctr, Dept Psychiat, Taipei, Taiwan.
EM edcrfvm45@gmail.com; kremer7119@gmail.com; ymbi@mail2000.com.tw;
   tsai610913@gmail.com; vdodaco@gmail.com; tomsu0402@gmail.com;
   tjchen@vhct.gov.tw; nsds7520@gmail.com; lcsyfw@gmail.com
RI Yeh, Ta-Chuan/ABB-2957-2021
OI Yeh, Ta-Chuan/0000-0002-1016-3634; Bai, Ya Mei/0000-0003-3779-9074;
   Cheng, Chih-Ming/0000-0001-8334-0438; Tsai,
   Shih-Jen/0000-0002-9987-022X; Li, Dian-Jeng/0000-0002-6036-045X; Chen,
   Mu-Hong/0000-0001-6516-1073; Liang, Chih-Sung/0000-0003-1138-5586
FU Taipei Veterans General Hospital [V106B-020, V107B-010, V107C-181,
   V108B-012, V110C-025, V110B-002]; Yen Tjing Ling Medical Foundation [CI
   109-21, CI 109-22, CI 110-30]; Ministry of Science and Technology,
   Taiwan [107-2314-B-075-063-MY3, 108-2314-B-075-037]
FX The study was supported by grants from the Taipei Veterans General
   Hospital (V106B-020, V107B-010, V107C-181, V108B-012, V110C-025,
   V110B-002), the Yen Tjing Ling Medical Foundation (CI 109-21, CI 109-22,
   CI 110-30) and the Ministry of Science and Technology, Taiwan
   (107-2314-B-075-063-MY3, 108-2314-B-075-037). The funding source had no
   role in any process of our study.
CR Albanese Mark J, 2006, J Psychiatr Pract, V12, P124, DOI 10.1097/00131746-200603000-00010
   Arias F, 2017, ADICCIONES, V29, P186, DOI 10.20882/adicciones.782
   Börsbo B, 2009, DISABIL REHABIL, V31, P1605, DOI 10.1080/09638280903110079
   Busse JW, 2017, CAN MED ASSOC J, V189, pE659, DOI 10.1503/cmaj.170363
   CHARLSON ME, 1987, J CHRON DIS, V40, P373, DOI 10.1016/0021-9681(87)90171-8
   Chen MY, 2021, ANN PALLIAT MED, V10, P350, DOI 10.21037/apm-20-2293
   Chen MH, 2019, PSYCHOL MED, V49, P2397, DOI 10.1017/S003329171800332X
   Chen MH, 2018, J AM ACAD CHILD PSY, V57, P48, DOI 10.1016/j.jaac.2017.09.438
   Chen MH, 2016, DIABETES CARE, V39, P788, DOI 10.2337/dc15-1807
   Craddock N, 2013, LANCET, V381, P1654, DOI 10.1016/S0140-6736(13)60855-7
   Davis MA, 2017, J AM BOARD FAM MED, V30, P407, DOI 10.3122/jabfm.2017.04.170112
   Edlund MJ, 2010, DRUG ALCOHOL DEPEN, V112, P90, DOI 10.1016/j.drugalcdep.2010.05.017
   Franklin GM, 2014, NEUROLOGY, V83, P1277, DOI 10.1212/WNL.0000000000000839
   Goesling J, 2015, J PAIN, V16, P844, DOI 10.1016/j.jpain.2015.05.010
   Grande I, 2016, LANCET, V387, P1561, DOI 10.1016/S0140-6736(15)00241-X
   Huang BJ, 2006, J CLIN PSYCHIAT, V67, P1062, DOI 10.4088/JCP.v67n0708
   Huang JS, 2021, JAMA PEDIATR, V175, DOI 10.1001/jamapediatrics.2020.5371
   Jeanty C, 2014, CURR OPIN PEDIATR, V26, P377, DOI 10.1097/MOP.0000000000000087
   Katon W, 2007, GEN HOSP PSYCHIAT, V29, P147, DOI 10.1016/j.genhosppsych.2006.11.005
   Kerner B, 2014, APPL CLIN GENET, V7, P33, DOI 10.2147/TACG.S39297
   Ketter TA, 2015, ADVANCES IN TREATMENT OF BIPOLAR DISORDERS, P1
   Lalli M, 2021, J PSYCHIATR RES, V144, P285, DOI 10.1016/j.jpsychires.2021.10.012
   Liang CS, 2020, SCHIZOPHRENIA BULL, V46, P795, DOI 10.1093/schbul/sbz126
   Mariani Sara M, 2004, MedGenMed, V6, P18
   Martins SS, 2012, PSYCHOL MED, V42, P1261, DOI 10.1017/S0033291711002145
   Martins SS, 2009, DRUG ALCOHOL DEPEN, V103, P16, DOI 10.1016/j.drugalcdep.2009.01.019
   McHugh RK, 2018, CLIN PSYCHOL REV, V66, P12, DOI 10.1016/j.cpr.2017.10.012
   Merrill JO, 2012, GEN HOSP PSYCHIAT, V34, P581, DOI 10.1016/j.genhosppsych.2012.06.018
   Murray Christopher JL, 1996, The Global Burden of Disease: A Comprehensive Assessment of Mortality and Disability from Diseases, Injuries, and Risk Factors in 1990 and Projected to 2020: Summary
   Nourse Rosemary, 2014, Prim Care Companion CNS Disord, V16, DOI 10.4088/PCC.13m01589
   Novick DM, 2010, BIPOLAR DISORD, V12, P1, DOI 10.1111/j.1399-5618.2009.00786.x
   Owen-Smith A, 2020, BMC PSYCHIATRY, V20, DOI 10.1186/s12888-020-2456-1
   Park TW, 2016, J ADDICT MED, V10, P369, DOI 10.1097/ADM.0000000000000245
   Raouna A, 2018, BIPOLAR DISORD, V20, P313, DOI 10.1111/bdi.12604
   Rosa AR, 2010, VALUE HEALTH, V13, P984, DOI 10.1111/j.1524-4733.2010.00768.x
   Scherrer JF, 2014, J GEN INTERN MED, V29, P491, DOI 10.1007/s11606-013-2648-1
   Smith VC, 2016, PEDIATRICS, V138, DOI 10.1542/peds.2016-1575
   Spivak S, 2018, PSYCHIAT RES, V267, P85, DOI 10.1016/j.psychres.2018.05.075
   Stahl S, 2004, HUM PSYCHOPHARM CLIN, V19, pS9, DOI 10.1002/hup.619
   Straussner SLA, 2018, CURR OPIN PSYCHIATR, V31, P363, DOI 10.1097/YCO.0000000000000421
   Strigo IA, 2008, ARCH GEN PSYCHIAT, V65, P1275, DOI 10.1001/archpsyc.65.11.1275
   Stubbs B, 2015, ACTA PSYCHIAT SCAND, V131, P75, DOI 10.1111/acps.12325
   Vadivelu N, 2017, OCHSNER J, V17, P173
   Woods SW, 2000, J CLIN PSYCHIAT, V61, P38
   Zhang B, 2021, GUT, V70, P85, DOI 10.1136/gutjnl-2020-320789
NR 45
TC 0
Z9 0
U1 0
U2 3
PU SPRINGER HEIDELBERG
PI HEIDELBERG
PA TIERGARTENSTRASSE 17, D-69121 HEIDELBERG, GERMANY
SN 0933-7954
EI 1433-9285
J9 SOC PSYCH PSYCH EPID
JI Soc. Psychiatry Psychiatr. Epidemiol.
PD FEB
PY 2023
VL 58
IS 2
BP 267
EP 275
DI 10.1007/s00127-022-02360-5
EA SEP 2022
PG 9
WC Psychiatry
WE Science Citation Index Expanded (SCI-EXPANDED); Social Science Citation Index (SSCI)
SC Psychiatry
GA 8Y5FT
UT WOS:000856513300001
PM 36116078
DA 2024-01-09
ER

PT J
AU Melvin, CL
   Carey, TS
   Goodman, F
   Oldham, JM
   Williams, JW
   Ranney, LM
AF Melvin, Cathy L.
   Carey, Timothy S.
   Goodman, Francine
   Oldham, John M.
   Williams, John W., Jr.
   Ranney, Leah M.
TI Effectiveness of Antiepileptic Drugs for the Treatment of Bipolar
   Disorder: Findings from a Systematic Review
SO JOURNAL OF PSYCHIATRIC PRACTICE
LA English
DT Article
DE bipolar disorder; antiepileptic drugs; off-label use; gabapentin;
   systematic reviews
ID DOUBLE-BLIND; PATTERNS; TOPIRAMATE; MANAGEMENT
AB Bipolar disorder is characterized by chronic and recurrent symptoms including mania, hypomania, and depressive and mixed episodes, with approximately 5.7 million Americans over age 18, or 2.6% of the U.S. population, suffering from the illness. The prevalence of the disorder may be higher due to its chronic and recurrent nature. Individuals with bipolar disorder often first present in general medical settings with depressive symptomatology. Long-term management typically occurs in mental health settings by psychiatrists or other mental health specialists. While there have been major advances in pharmacotherapy for bipolar disorder, evidence-based information on drug effectiveness is not always easily accessible to prescribers in daily practice. Available information has sometimes led to inappropriate use of various classes of drugs, specifically antiepileptic drugs (AEDs), for bipolar disorder. Originally approved in 1993 by the U.S. Food and Drug Administration (FDA) only for adjunctive treatment of partial complex seizures, the manufacturer of gabapentin (Neurontin), an AED, promoted its off-label use for treatment of psychiatric disorders, including bipolar disorder. The efficacy of the drug for this indication had not been demonstrated, nor had the manufacturer sought FDA approval for the indication. In 2004, 50 Attorneys General settled consumer protection claims regarding alleged deceptive off-label marketing practices of Pfizer subsidiary Warner-Lambert. At about the same time, a consortium of State Medicaid agencies funded a drug class review to compare effectiveness and adverse event profiles of AEDs in the treatment of bipolar mood disorder, neuropathic pain, and fibromyalgia. This article presents a summary of the findings from the drug class review related to prescription of the AEDs in bipolar disorder. (Journal of Psychiatric Practice 2007;14(suppl 1):9-14)
C1 [Melvin, Cathy L.; Carey, Timothy S.; Ranney, Leah M.] Univ N Carolina, Cecil G Sheps Ctr Hlth Serv Res, Chapel Hill, NC 27599 USA.
   [Goodman, Francine] Vet Hlth Adm Pharm Benefits Management Strateg He, Columbia, SC USA.
   [Oldham, John M.] Baylor Coll Med, Dept Psychiat & Behav Sci, Houston, TX 77030 USA.
   [Williams, John W., Jr.] Duke Univ, Sch Med, Durham, NC USA.
C3 University of North Carolina; University of North Carolina Chapel Hill;
   US Department of Veterans Affairs; Veterans Health Administration (VHA);
   Baylor College of Medicine; Duke University
RP Melvin, CL (corresponding author), Univ N Carolina, Cecil G Sheps Ctr Hlth Serv Res, 725 Martin Luther King Jr Blvd,CB 7590, Chapel Hill, NC 27599 USA.
EM cathy_melvin@unc.edu
RI Yang, Bangxiang/G-2510-2014; Helgesen, Thea/JJF-9230-2023
FU Vermont Office of the Attorney General; consortium of state attorneys
   general
FX Supported by a grant administered by the Vermont Office of the Attorney
   General and funded by a consortium of state attorneys general.
CR Bauer Mark, 2002, Ment Health Serv Res, V4, P225, DOI 10.1023/A:1020968616616
   Chengappa KNR, 2001, BIPOLAR DISORD, V3, P215, DOI 10.1034/j.1399-5618.2001.30501.x
   Craig TJ, 2004, BIPOLAR DISORD, V6, P406, DOI 10.1111/j.1399-5618.2004.00142.x
   Ghaemi SN, 2006, PSYCHIAT SERV, V57, P660, DOI 10.1176/appi.ps.57.5.660
   Glenny AM, 2005, HEALTH TECHNOL ASSES, V9, P1
   Goodman F, 2006, DRUG CLASS REV ANTIE
   Goodwin GM, 2003, J PSYCHOPHARMACOL, V17, P149, DOI 10.1177/0269881103017002003
   Guyatt Gordon, 2006, ACP J Club, V144, pA8
   Kane JM, 2002, AM J PSYCHIAT, V159, P1, DOI 10.1176/appi.ajp.159.1.1
   Kish-Doto J, 2008, J PSYCHIATR PRACT, V14, P35, DOI 10.1097/01.pra.0000333586.60494.9a
   Kushner SF, 2006, BIPOLAR DISORD, V8, P15, DOI 10.1111/j.1399-5618.2006.00276.x
   Levine J, 2000, BIPOLAR DISORD, V2, P120, DOI 10.1034/j.1399-5618.2000.020205.x
   Mitchell PB, 2004, AUST NZ J PSYCHIAT, V38, P280
   Sajatovic M, 2005, AM J MANAG CARE, V11, pS80
   Vieta E, 2006, J CLIN PSYCHIAT, V67, P473, DOI 10.4088/JCP.v67n0320
NR 15
TC 14
Z9 17
U1 0
U2 5
PU LIPPINCOTT WILLIAMS & WILKINS
PI PHILADELPHIA
PA TWO COMMERCE SQ, 2001 MARKET ST, PHILADELPHIA, PA 19103 USA
SN 1527-4160
EI 1538-1145
J9 J PSYCHIATR PRACT
JI J. Psychiatr. Pract.
PD MAR
PY 2008
VL 14
SU 1
BP 9
EP 14
DI 10.1097/01.pra.0000333583.75741.8b
PG 6
WC Psychiatry
WE Science Citation Index Expanded (SCI-EXPANDED)
SC Psychiatry
GA 397RG
UT WOS:000262679200002
PM 19034205
DA 2024-01-09
ER

PT J
AU Spina, E
   Perugi, G
AF Spina, E
   Perugi, G
TI Antiepileptic drugs: indications other than epilepsy
SO EPILEPTIC DISORDERS
LA English
DT Review
DE antiepileptic drugs; trigeminal neuralgia; neuropathic pain; migraine;
   essential tremor; bipolar disorder
ID PLACEBO-CONTROLLED TRIAL; RANDOMIZED CONTROLLED-TRIAL; REFRACTORY
   TRIGEMINAL NEURALGIA; NEUROPATHIC PAIN SYNDROMES; MANIC-DEPRESSIVE
   ILLNESS; POST-HERPETIC NEURALGIA; BIPOLAR-I DISORDER; DOUBLE-BLIND;
   SODIUM VALPROATE; ESSENTIAL TREMOR
AB Antiepileptic drugs (AEDs) are increasingly used for the treatment of several non-epileptic neurological conditions and psychiatric disorders. Most of the information available on the use of these agents in clinical disorders outside epilepsy is from case series, uncontrolled studies or small randomised clinical trials, and their apparent efficacy requires confirmation through well designed, large, phase III trials. With regard to neurological conditions other than epilepsy, experimental evidence for the efficacy of AEDs is only available for the treatment of patients with trigeminal neuralgia, neuropathic pain syndromes, migraine and essential tremor. Carbamazepine is commonly prescribed as first-line therapy for patients with trigeminal neuralgia. Gabapentin has been recently marketed for the management of neuropathic pain syndromes, particularly diabetic neuropathy and postherpetic neuralgia. Valproic acid (sodium valproate), in the form of divalproex sodium, is approved for migraine prophylaxis. Primidone can be considered a valuable option for the treatment of essential tremor. AEDs are also used to treat psychiatric conditions, in particular bipolar disorder. So far, the most commonly utilized AEDs in the treatment of this disorder have been carbamazepine and valproic acid, which have showed an antimanic efficacy and a probable long-term, mood-stabilizing effect in many bipolar patients, including those refractory or intolerant to lithium. The availability of a new generation of AEDs has broadened the therapeutic options in bipolar disorder. Lamotrigine, oxcarbazepine, gabapentin and topiramate appear to be promising in the treatment of refractory bipolar disorder, as a monotherapy as well as in combination with traditional mood stabilizers. In addition, newer AEDs appear to have a more favourable tolerability and drug interaction profile as compared to older compounds, so thus improving compliance to treatment.
C1 Univ Messina, Dept Clin & Expt Med & Pharmacol, Pharmacol Sect, Policlin Univ, I-98125 Messina, Italy.
   Univ Pisa, Dept Psychiat Neurobiol Pharmacol & Biotechnol, Psychiat Sect, Pisa, Italy.
C3 AOU Policlinico Gaetano Martino; University of Messina; University of
   Pisa
RP Spina, E (corresponding author), Univ Messina, Dept Clin & Expt Med & Pharmacol, Pharmacol Sect, Policlin Univ, Via Consolare Valeria, I-98125 Messina, Italy.
EM espina@unime.it
RI Helgesen, Thea/JJF-9230-2023
OI SPINA, Edoardo/0000-0002-2509-7449
CR ALTSHULER LL, 1999, BIPOLAR DISORD, V1, P342
   AMIN M, 2002, ANTIEPILEPTIC DRUGS, P753
   Backonja M, 1998, JAMA-J AM MED ASSOC, V280, P1831, DOI 10.1001/jama.280.21.1831
   Backonja M, 2003, CLIN THER, V25, P81, DOI 10.1016/S0149-2918(03)90011-7
   Backonja MM, 2002, NEUROLOGY, V59, pS14, DOI 10.1212/WNL.59.5_suppl_2.S14
   BALLENGER JC, 1978, COMMUN PSYCHOPHARMAC, V2, P159
   Beghi E, 1999, CNS DRUGS, V11, P61, DOI 10.2165/00023210-199911010-00006
   BEGHI E, 2002, ANTIEPILEPTIC DRUGS, P273
   BLOM S, 1962, LANCET, V1, P839
   Bone M, 2002, REGION ANESTH PAIN M, V27, P481, DOI 10.1053/rapm.2002.35169
   Bowden Charles L, 2002, Expert Opin Pharmacother, V3, P1513, DOI 10.1517/14656566.3.10.1513
   Bowden CL, 2000, ARCH GEN PSYCHIAT, V57, P481, DOI 10.1001/archpsyc.57.5.481
   BOWDEN CL, 1994, JAMA-J AM MED ASSOC, V271, P918, DOI 10.1001/jama.271.12.918
   Bowden CL, 2003, ARCH GEN PSYCHIAT, V60, P392, DOI 10.1001/archpsyc.60.4.392
   BROWN D, 1987, INT CLIN PSYCHOPHARM, V48, P89
   CABRERA JF, 1986, PHARMACOPSYCHIATRY, V19, P282, DOI 10.1055/s-2007-1017235
   Calabrese JR, 1999, J CLIN PSYCHIAT, V60, P79, DOI 10.4088/JCP.v60n0203
   Calabrese JR, 1999, AM J PSYCHIAT, V156, P1019
   Calabrese JR, 2001, J CLIN PSYCHOPHARM, V21, P340, DOI 10.1097/00004714-200106000-00015
   Calabrese JR, 2000, J CLIN PSYCHIAT, V61, P841, DOI 10.4088/JCP.v61n1106
   CAMPBELL FG, 1966, J NEUROL NEUROSUR PS, V29, P265, DOI 10.1136/jnnp.29.3.265
   Carta MG, 2003, J AFFECT DISORDERS, V75, P83, DOI 10.1016/S0165-0327(02)00046-0
   Chadda V S, 1978, J Assoc Physicians India, V26, P403
   Chengappa KNR, 2000, BIPOLAR DISORD, V2, P47, DOI 10.1034/j.1399-5618.2000.020107.x
   Cheshire WP, 1997, CNS DRUGS, V7, P98, DOI 10.2165/00023210-199707020-00002
   Connor GS, 2002, NEUROLOGY, V59, P132, DOI 10.1212/WNL.59.1.132
   COXHEAD N, 1992, ACTA PSYCHIAT SCAND, V85, P114, DOI 10.1111/j.1600-0447.1992.tb01453.x
   CROCKATT J, 1998, 38 A NN M NEW CLIN D
   D'Andrea G, 1999, CEPHALALGIA, V19, P64, DOI 10.1046/j.1468-2982.1999.1901064.x
   DESAI N, 1991, CEPHALALGIA, V11, P321, DOI 10.1177/0333102491011S11172
   Dirks J, 2002, ANESTHESIOLOGY, V97, P560, DOI 10.1097/00000542-200209000-00007
   Dunn RT, 1998, CLIN NEUROPHARMACOL, V21, P215
   Dworkin RH, 2003, NEUROLOGY, V60, P1274, DOI 10.1212/01.WNL.0000055433.55136.55
   EDWARDS KR, 2000, HEADACHE, V40, P407
   EMRICH HM, 1985, J AFFECT DISORDERS, V8, P243, DOI 10.1016/0165-0327(85)90022-9
   EMRICH HM, 1990, INT CLIN PSYCHOPHARM, V5, P83
   FREEMAN TW, 1992, AM J PSYCHIAT, V149, P108
   Frye MA, 2000, J CLIN PSYCHOPHARM, V20, P607, DOI 10.1097/00004714-200012000-00004
   GERSON GR, 1977, POSTGRAD MED J, V53, P104
   Ghaemi S N, 2001, Ann Clin Psychiatry, V13, P185, DOI 10.3109/10401230109147382
   Ghaemi SN, 1998, J CLIN PSYCHIAT, V59, P426, DOI 10.4088/JCP.v59n0805
   Ghaemi SN, 2000, HARVARD REV PSYCHIAT, V8, P1, DOI 10.1093/hrp/8.1.1
   Gironell A, 1999, ARCH NEUROL-CHICAGO, V56, P475, DOI 10.1001/archneur.56.4.475
   GomezPerez FJ, 1996, ARCH MED RES, V27, P525
   GORMAN WP, 1986, J NEUROL NEUROSUR PS, V49, P64, DOI 10.1136/jnnp.49.1.64
   Greil W, 1997, J AFFECT DISORDERS, V43, P151, DOI 10.1016/S0165-0327(96)01427-9
   GROSSI E, 1984, ANTICONVULSANTS AFFE, P177
   Grunze H, 1999, J CLIN PSYCHIAT, V60, P759, DOI 10.4088/JCP.v60n1107
   Grunze HCR, 2001, J CLIN PSYCHIAT, V62, P464, DOI 10.4088/JCP.v62n0610
   Guille C, 2002, PROG NEURO-PSYCHOPH, V26, P1035, DOI 10.1016/S0278-5846(01)00278-0
   HERING R, 1992, CEPHALALGIA, V12, P81, DOI 10.1046/j.1468-2982.1992.1202081.x
   JENSEN R, 1994, NEUROLOGY, V44, P647, DOI 10.1212/WNL.44.4.647
   Jensen TS, 2002, EUR J PAIN, V6, P61, DOI 10.1053/eujp.2001.0324
   KAMBA S, 1994, PROG NEUROPSICOPHARM, V18, P707
   KANIECKI RG, 1995, ARCH NEUROL-CHICAGO, V54, P1141
   KECK PE, 1992, J NEUROPSYCH CLIN N, V4, P395
   KECK PE, 1993, J CLIN PSYCHIAT, V54, P305
   KECZKES K, 1980, BRIT J DERMATOL, V102, P551, DOI 10.1111/j.1365-2133.1980.tb07654.x
   Khan OA, 1998, NEUROLOGY, V51, P611, DOI 10.1212/WNL.51.2.611
   KILLIAN JM, 1968, ARCH NEUROL-CHICAGO, V19, P129, DOI 10.1001/archneur.1968.00480020015001
   KISHIMOTO A, 1983, BRIT J PSYCHIAT, V143, P327, DOI 10.1192/bjp.143.4.327
   Klapper J, 1997, CEPHALALGIA, V17, P103, DOI 10.1046/j.1468-2982.1997.1702103.x
   Koller WC, 2000, NEUROLOGY, V54, pS30
   Krymchantowski AV, 2002, CNS DRUGS, V16, P611, DOI 10.2165/00023210-200216090-00003
   Lambert PA, 1992, NERVURE, V5, P57
   Lampl C, 1999, CEPHALALGIA, V19, P58, DOI 10.1046/j.1468-2982.1999.1901058.x
   LECHIN F, 1989, ARCH NEUROL-CHICAGO, V46, P960, DOI 10.1001/archneur.1989.00520450030015
   LEIJON G, 1989, PAIN, V36, P27, DOI 10.1016/0304-3959(89)90108-5
   LENZI A, 1986, J INT MED RES, V14, P78, DOI 10.1177/030006058601400205
   LERER B, 1987, J CLIN PSYCHIAT, V48, P89
   LINDSTROM P, 1987, PAIN, V28, P45, DOI 10.1016/0304-3959(87)91058-X
   LOCKMAN LA, 1973, NEUROLOGY, V23, P871, DOI 10.1212/WNL.23.8.871
   LUSZNAT RM, 1988, BRIT J PSYCHIAT, V153, P198, DOI 10.1192/bjp.153.2.198
   Marcotte D, 1998, J AFFECT DISORDERS, V50, P245, DOI 10.1016/S0165-0327(98)00110-4
   MATHEW NT, 1995, ARCH NEUROL-CHICAGO, V52, P281, DOI 10.1001/archneur.1995.00540270077022
   Mathew NT, 2001, HEADACHE, V41, P119, DOI 10.1046/j.1526-4610.2001.111006119.x
   Maurer I, 1999, PHARMACOPSYCHIATRY, V32, P255, DOI 10.1055/s-1999-7958
   McCleane G, 1999, PAIN, V83, P105, DOI 10.1016/S0304-3959(99)00095-0
   McCleane GJ, 1999, ANESTH ANALG, V89, P985, DOI 10.1097/00000539-199910000-00030
   McElroy SL, 2000, BIOL PSYCHIAT, V47, P1025, DOI 10.1016/S0006-3223(99)00316-9
   MCELROY SL, 1992, J CLIN PSYCHOPHARM, V12, pS42, DOI 10.1097/00004714-199202001-00007
   MCELROY SL, 1991, PSYCHOPHARMACOL BULL, V27, P127
   McIntyre RS, 2002, BIPOLAR DISORD, V4, P207, DOI 10.1034/j.1399-5618.2002.01189.x
   MOLLER HJ, 1989, PROG NEURO-PSYCHOPH, V13, P127, DOI 10.1016/0278-5846(89)90009-2
   Morello CM, 1999, ARCH INTERN MED, V159, P1931, DOI 10.1001/archinte.159.16.1931
   Muller A., 1984, ANTICONVULSANTS AFFE, P139
   Neumann J, 1984, ANTICONVULSANTS AFFE, P160
   NICOL C F, 1969, Headache, V9, P54, DOI 10.1111/j.1526-4610.1969.hed0901054.x
   OKUMA T, 1990, PHARMACOPSYCHIATRY, V23, P143, DOI 10.1055/s-2007-1014497
   OKUMA T, 1981, PSYCHOPHARMACOLOGY, V73, P95, DOI 10.1007/BF00431111
   OKUMA T, 1979, PSYCHOPHARMACOLOGY, V66, P211, DOI 10.1007/BF00428308
   Pande AC, 2000, BIPOLAR DISORD, V2, P249, DOI 10.1034/j.1399-5618.2000.20305.x
   Pande AC, 1999, J CLIN PSYCHOPHARM, V19, P341, DOI 10.1097/00004714-199908000-00010
   Pandey CK, 2002, ANESTH ANALG, V95, P1719, DOI 10.1097/00000539-200212000-00046
   PATHWA R, 2003, AM J MED, V115, P134
   PATHWA R, 1998, MOVEMENT DISORD, V13, P465
   PEIRIS JB, 1980, MED J AUSTRALIA, V2, P278, DOI 10.5694/j.1326-5377.1980.tb131854.x
   Perucca E, 1996, BRIT J CLIN PHARMACO, V42, P531, DOI 10.1111/j.1365-2125.1996.tb00107.x
   Perugi G, 1999, PHARMACOPSYCHIATRY, V32, P136, DOI 10.1055/s-2007-979219
   Perugi G, 2002, J CLIN PSYCHOPHARM, V22, P584, DOI 10.1097/00004714-200212000-00008
   Perugi G, 2002, PSYCHIAT CLIN N AM, V25, P713, DOI 10.1016/S0193-953X(02)00023-0
   PERUGI G, IN PRESS NEUROPSYCHO
   PLACIDI GF, 1986, J CLIN PSYCHIAT, V47, P490
   POPE HG, 1991, ARCH GEN PSYCHIAT, V48, P62
   POST RM, 1986, AM J PSYCHIAT, V143, P29
   POST RM, 1984, J CLIN PSYCHOPHARM, V4, P178
   POST RM, 1987, PSYCHIAT RES, V21, P71, DOI 10.1016/0165-1781(87)90064-3
   Post RM, 1998, NEUROPSYCHOBIOLOGY, V38, P152, DOI 10.1159/000026532
   POST RM, 1990, J CLIN PSYCHOPHARM, V10, P318
   POST RM, 1993, LITHIUM MED BIOL, V8
   POST RM, 1990, REV PSYCHIATRY, V9, P170
   RENNAN MJW, 1984, ANTICONVULSANTS AFFE, P56
   Rice ASC, 2001, PAIN, V94, P215, DOI 10.1016/S0304-3959(01)00407-9
   ROCKLIFF BW, 1966, ARCH NEUROL-CHICAGO, V15, P129, DOI 10.1001/archneur.1966.00470140019003
   Rose MA, 2002, ANAESTHESIA, V57, P451, DOI 10.1046/j.0003-2409.2001.02399.x
   Rowbotham M, 1998, JAMA-J AM MED ASSOC, V280, P1837, DOI 10.1001/jama.280.21.1837
   RULL JA, 1969, DIABETOLOGIA, V5, P215, DOI 10.1007/BF01212087
   SACHS GS, 2001, ACNP ANN M PUERT RIC
   SAUDEK CD, 1977, CLIN PHARMACOL THER, V22, P196
   Schaffer CB, 1999, J AFFECT DISORDERS, V55, P237, DOI 10.1016/S0165-0327(98)00198-0
   Schaffer LC, 2002, J AFFECT DISORDERS, V71, P259, DOI 10.1016/S0165-0327(01)00407-4
   Serpell MG, 2002, PAIN, V99, P557, DOI 10.1016/S0304-3959(02)00255-5
   SIBLERSTEIN SD, 2002, ANTIEPILEPTIC DRUGS, P818
   Silberstein Stephen D., 1999, Headache, V39, P633, DOI 10.1046/j.1526-4610.1999.3909633.x
   SIMHANDL C, 1993, J AFFECT DISORDERS, V28, P221, DOI 10.1016/0165-0327(93)90057-Q
   Simpson DM, 2000, NEUROLOGY, V54, P2115, DOI 10.1212/WNL.54.11.2115
   Sindrup SH, 2002, CLIN J PAIN, V18, P22, DOI 10.1097/00002508-200201000-00004
   SMALL JG, 1991, ARCH GEN PSYCHIAT, V48, P915
   SMALL JG, 1990, PSYCHOPHARMACOL BULL, V26, P25
   Sokolski K N, 1999, Ann Clin Psychiatry, V11, P217, DOI 10.1023/A:1022361412956
   Steiner TJ, 1997, CEPHALALGIA, V17, P109, DOI 10.1046/j.1468-2982.1997.1702109.x
   Storey JR, 2001, HEADACHE, V41, P968, DOI 10.1046/j.1526-4610.2001.01190.x
   Suppes T, 2002, BIPOLAR DISORD, V4, P283, DOI 10.1034/j.1399-5618.2002.01201.x
   Suppes T, 2002, J CLIN PSYCHOPHARM, V22, P599, DOI 10.1097/00004714-200212000-00010
   SWERDLOW M, 1984, CLIN NEUROPHARMACOL, V7, P51, DOI 10.1097/00002826-198403000-00003
   Tai Qing, 2002, J Spinal Cord Med, V25, P100
   TOMSON T, 1980, ARCH NEUROL-CHICAGO, V37, P699, DOI 10.1001/archneur.1980.00500600047009
   TOMSON T, 1984, ARCH NEUROL-CHICAGO, V41, P588
   Tremont-Lukats IW, 2000, DRUGS, V60, P1029, DOI 10.2165/00003495-200060050-00005
   Tripathi M, 2000, CRIT CARE MED, V28, P655, DOI 10.1097/00003246-200003000-00009
   Vestergaard K, 2001, NEUROLOGY, V56, P184, DOI 10.1212/WNL.56.2.184
   VILMING ST, 1986, CEPHALALGIA, V6, P181, DOI 10.1046/j.1468-2982.1986.0603181.x
   WILDGRUBE C, 1990, INT CLIN PSYCHOPHARM, V5, P89
   Young LT, 2000, AM J PSYCHIAT, V157, P124, DOI 10.1176/ajp.157.1.124
   Young LT, 1997, BIOL PSYCHIAT, V42, P851, DOI 10.1016/S0006-3223(97)00305-3
   Zakrzewska JM, 1997, PAIN, V73, P223, DOI 10.1016/S0304-3959(97)00104-8
   Zvartau-Hind M, 2000, NEUROLOGY, V55, P1587, DOI 10.1212/WNL.55.10.1587
NR 147
TC 194
Z9 208
U1 1
U2 14
PU JOHN LIBBEY EUROTEXT LTD
PI MONTROUGE
PA 127 AVE DE LA REPUBLIQUE, 92120 MONTROUGE, FRANCE
SN 1294-9361
EI 1950-6945
J9 EPILEPTIC DISORD
JI Epileptic Disord.
PD JUN
PY 2004
VL 6
IS 2
BP 57
EP 75
PG 19
WC Clinical Neurology
WE Science Citation Index Expanded (SCI-EXPANDED)
SC Neurosciences & Neurology
GA 833IM
UT WOS:000222331000002
PM 15246950
DA 2024-01-09
ER

PT J
AU Nicholl, BI
   Mackay, D
   Cullen, B
   Martin, DJ
   Ul-Haq, Z
   Mair, FS
   Evans, J
   McIntosh, AM
   Gallagher, J
   Roberts, B
   Deary, IJ
   Pell, JP
   Smith, DJ
AF Nicholl, Barbara I.
   Mackay, Daniel
   Cullen, Breda
   Martin, Daniel J.
   Ul-Haq, Zia
   Mair, Frances S.
   Evans, Jonathan
   McIntosh, Andrew M.
   Gallagher, John
   Roberts, Beverly
   Deary, Ian J.
   Pell, Jill P.
   Smith, Daniel J.
TI Chronic multisite pain in major depression and bipolar disorder:
   cross-sectional study of 149,611 participants in UK Biobank
SO BMC PSYCHIATRY
LA English
DT Article
DE Major depression; Bipolar disorder; Chronic pain; Comorbidity
ID COMORBIDITY; HEALTH; CARE; MULTIMORBIDITY; EPIDEMIOLOGY; ASSOCIATION;
   PREVALENCE; OUTCOMES
AB Background: Chronic pain has a strong association with major depressive disorder (MDD), but there is a relative paucity of studies on the association between chronic multisite pain and bipolar disorder (BD). Such studies are required to help elucidate the complex biological and psychological overlap between pain and mood disorders. The aim of this study is to investigate the relationship between chronic multisite pain and mood disorder across the unipolar-bipolar spectrum.
   Methods: We conducted a cross-sectional study of 149,611 UK Biobank participants. Self-reported depressive and bipolar features were used to categorise participants into MDD and BD groups and a non-mood disordered comparison group. Multinomial logistic regression was used to establish whether there was an association between extent of chronic pain (independent variable) and mood disorder category (dependent variable), using no pain as the referent category, and adjusting for a wide range of potential sociodemographic, lifestyle and comorbidity confounders.
   Results: Multisite pain was significantly more prevalent in participants with BD and MDD, for example, 4-7 pain sites: BD 5.8%, MDD 4.5%, and comparison group 1.8% (p < 0.001). A relationship was observed between extent of chronic pain and risk of BD and persisted after adjusting for confounders (relative to individuals with no chronic pain): 2-3 sites RRR of BD 1.84 (95% CI 1.61, 2.11); 4-7 sites RRR of BD 2.39 (95% CI 1.88, 3.03) and widespread pain RRR of BD 2.37 (95% CI 1.73, 3.23). A similar relationship was observed between chronic pain and MDD: 2-3 sites RRR of MDD 1.59 (95% CI 1.54, 1.65); 4-7 sites RRR of MDD 2.13 (95% CI 1.98, 2.30); widespread pain RRR of MDD 1.86 (95% CI 1.66, 2.08).
   Conclusions: Individuals who report chronic pain and multiple sites of pain are more likely to have MDD and are at higher risk of BD. These findings highlight an important aspect of comorbidity in MDD and BD and may have implications for understanding the shared neurobiology of chronic pain and mood disorders.
C1 [Nicholl, Barbara I.; Mackay, Daniel; Cullen, Breda; Martin, Daniel J.; Ul-Haq, Zia; Mair, Frances S.; Evans, Jonathan; Gallagher, John; Pell, Jill P.; Smith, Daniel J.] Univ Glasgow, Inst Hlth & Wellbeing, Glasgow, Lanark, Scotland.
   [McIntosh, Andrew M.] Univ Edinburgh, Div Psychiat, Edinburgh, Midlothian, Scotland.
   [Roberts, Beverly; Deary, Ian J.] Univ Edinburgh, Dept Psychol, Ctr Cognit Ageing & Cognit Epidemiol, Edinburgh, Midlothian, Scotland.
C3 University of Glasgow; University of Edinburgh; University of Edinburgh
RP Nicholl, BI (corresponding author), Univ Glasgow, Inst Hlth & Wellbeing, Glasgow, Lanark, Scotland.
EM Barbara.Nicholl@glasgow.ac.uk
RI Deary, Ian J/C-6297-2009; Nicholl, Barbara/AAY-3598-2020; Cullen,
   Breda/N-3449-2019; McIntosh, Andrew M/B-9379-2008; Smith, Daniel
   J/B-4596-2009; Cullen, Breda/C-9154-2012; Mair, Frances
   Susanne/JNT-6073-2023; Ul Haq, Zia/GZM-0053-2022
OI Deary, Ian J/0000-0002-1733-263X; Nicholl, Barbara/0000-0001-5639-0130;
   Cullen, Breda/0000-0002-7259-9505; McIntosh, Andrew
   M/0000-0002-0198-4588; Cullen, Breda/0000-0002-7259-9505; Mair, Frances
   Susanne/0000-0001-9780-1135; Pell, Jill/0000-0002-8898-7035; ul haq,
   zia/0000-0001-5124-2171; Smith, Daniel/0000-0002-2267-1951
FU Welsh Assembly Government; British Heart Foundation; MRC [G0700704]
   Funding Source: UKRI; Medical Research Council [MR/K026992/1,
   MC_qA137853, G0700704] Funding Source: researchfish
FX This research has been conducted using the UK Biobank resource. UK
   Biobank was established by the Wellcome Trust medical charity, Medical
   Research Council, Department of Health, Scottish Government and the
   Northwest Regional Development Agency. It has also had funding from the
   Welsh Assembly Government and the British Heart Foundation.
CR Allen N, 2012, HEALTH POLICY TECHN, V1, P123, DOI 10.1016/j.hlpt.2012.07.003
   Arnow BA, 2006, PSYCHOSOM MED, V68, P262, DOI 10.1097/01.psy.0000204851.15499.fc
   Arora V, 2011, PSYCHONEUROENDOCRINO, V36, P1570, DOI 10.1016/j.psyneuen.2011.04.012
   Bair MJ, 2003, ARCH INTERN MED, V163, P2433, DOI 10.1001/archinte.163.20.2433
   Barnett K, 2012, LANCET, V380, P37, DOI 10.1016/S0140-6736(12)60240-2
   Birgenheir DG, 2013, GEN HOSP PSYCHIAT, V35, P480, DOI 10.1016/j.genhosppsych.2013.03.019
   Carnes D, 2007, RHEUMATOLOGY, V46, P1168, DOI 10.1093/rheumatology/kem118
   Cerimele JM, 2014, GEN HOSP PSYCHIAT, V36, P228, DOI 10.1016/j.genhosppsych.2013.11.004
   De Hert M., 2014, ACTA PSYCHIAT SCAND
   Dowlati Y, 2010, BIOL PSYCHIAT, V67, P446, DOI 10.1016/j.biopsych.2009.09.033
   Elman I, 2011, ARCH GEN PSYCHIAT, V68, P12, DOI 10.1001/archgenpsychiatry.2010.174
   Failde I, 2013, BMC PSYCHIATRY, V13, DOI 10.1186/1471-244X-13-112
   Goldenberg DL, 2010, AM J MED, V123, P675, DOI 10.1016/j.amjmed.2010.01.014
   Hall AM, 2011, PAIN, V152, P1044, DOI 10.1016/j.pain.2011.01.014
   Illi J, 2012, CYTOKINE, V58, P437, DOI 10.1016/j.cyto.2012.02.015
   Kamaleri Y, 2008, EUR J PAIN, V12, P742, DOI 10.1016/j.ejpain.2007.11.005
   KESSLER RC, 1993, J AFFECT DISORDERS, V29, P85, DOI 10.1016/0165-0327(93)90026-G
   Kroenke K, 2008, PAIN, V134, P209, DOI 10.1016/j.pain.2007.09.021
   Langan J, 2013, BRIT J PSYCHIAT, V202, P391, DOI 10.1192/bjp.bp.112.123943
   Lin EHB, 2003, JAMA-J AM MED ASSOC, V290, P2428, DOI 10.1001/jama.290.18.2428
   Mahatme S S, 1989, Indian J Psychiatry, V31, P288
   Mercer SW, 2012, BMJ-BRIT MED J, V345, DOI 10.1136/bmj.e5559
   Merskey H., 1994, CLASSIFICATION CHRON
   Smith DJ, 2013, PLOS ONE, V8, DOI 10.1371/journal.pone.0075362
   Smith DP, 2013, BMJ OPEN, V3, DOI [10.1136/bmjopen-2013-003244, 10.1136/bmjopen-2013-002808]
   Subramaniam M, 2013, J AFFECT DISORDERS, V146, P189, DOI 10.1016/j.jad.2012.09.002
   TOWNSEND P, 1987, J SOC POLICY, V16, P125, DOI 10.1017/S0047279400020341
   UK Biobank, UK BIOB RAT DES DEV
   Ul-Haq Z, 2014, BMC PSYCHIATRY, V14, DOI 10.1186/1471-244X-14-153
   Weissman MM, 1996, JAMA-J AM MED ASSOC, V276, P293, DOI 10.1001/jama.276.4.293
NR 30
TC 61
Z9 65
U1 2
U2 10
PU BMC
PI LONDON
PA CAMPUS, 4 CRINAN ST, LONDON N1 9XW, ENGLAND
SN 1471-244X
J9 BMC PSYCHIATRY
JI BMC Psychiatry
PD DEC 10
PY 2014
VL 14
DI 10.1186/s12888-014-0350-4
PG 11
WC Psychiatry
WE Science Citation Index Expanded (SCI-EXPANDED)
SC Psychiatry
GA AZ3WA
UT WOS:000348153400001
PM 25490859
OA Green Published, gold, Green Accepted
DA 2024-01-09
ER

PT J
AU Valiente-Gómez, A
   Moreno-Alcázar, A
   Treen, D
   Cedrón, C
   Colom, F
   Pérez, V
   Amann, BL
AF Valiente-Gomez, Alicia
   Moreno-Alcazar, Ana
   Treen, Devi
   Cedron, Carlos
   Colom, Francesc
   Perez, Victor
   Amann, Benedikt L.
TI EMDR beyond PTSD: A Systematic Literature Review
SO FRONTIERS IN PSYCHOLOGY
LA English
DT Review
DE eye movement desensitization and reprocessing; PTSD; psychosis; bipolar
   disorder; chronic pain; unipolar depression; RCT
ID POSTTRAUMATIC-STRESS-DISORDER; EYE-MOVEMENT DESENSITIZATION;
   COGNITIVE-BEHAVIORAL THERAPY; REPROCESSING THERAPY; WAITING-LIST;
   PROLONGED EXPOSURE; BIPOLAR DISORDER; PANIC DISORDER; TRAUMA; EFFICACY
AB Background: Eye Movement Desensitization and Reprocessing (EMDR) is a psychotherapeutic approach that has demonstrated efficacy in the treatment of Post-traumatic Stress Disorder (PTSD) through several randomized controlled trials (ROT). Solid evidence shows that traumatic events can contribute to the onset of severe mental disorders and can worsen their prognosis. The aim of this systematic review is to summarize the most important findings from RCT conducted in the treatment of comorbid traumatic events in psychosis, bipolar disorder, unipolar depression, anxiety disorders, substance use disorders, and chronic back pain.
   Methods: Using PubMed, ScienceDirect, and Scopus, we conducted a systematic literature search of RCT studies published up to December 2016 that used EMDR therapy in the mentioned psychiatric conditions.
   Results: RCT are still scarce in these comorbid conditions but the available evidence suggests that EMDR therapy improves trauma-associated symptoms and has a minor effect on the primary disorders by reaching partial symptomatic improvement.
   Conclusions: EMDR therapy could be a useful psychotherapy to treat trauma -associated symptoms in patients with comorbid psychiatric disorders. Preliminary evidence also suggests that EMDR therapy might be useful to improve psychotic or affective symptoms and could be an add-on treatment in chronic pain conditions.
C1 [Valiente-Gomez, Alicia] Parc Salut Mar, Inst Neuropsychiat & Addict, Ctr Emili Mira, Barcelona, Spain.
   [Valiente-Gomez, Alicia; Moreno-Alcazar, Ana; Amann, Benedikt L.] Parc Salut Mar, Ctr Forum Res Unit, Inst Neuropsychiat & Addict, Barcelona, Spain.
   [Valiente-Gomez, Alicia; Moreno-Alcazar, Ana; Colom, Francesc; Perez, Victor; Amann, Benedikt L.] Inst Hosp Mar Invest Med, Barcelona, Spain.
   [Valiente-Gomez, Alicia; Colom, Francesc; Perez, Victor; Amann, Benedikt L.] Autonomous Univ Barcelona, Dept Psychiat, Barcelona, Spain.
   [Treen, Devi; Cedron, Carlos; Colom, Francesc; Perez, Victor; Amann, Benedikt L.] Parc Salut Mar, Inst Neuropsychiat & Addict, Hosp del Mar, Barcelona, Spain.
   [Colom, Francesc; Perez, Victor; Amann, Benedikt L.] Ctr Invest Biomed Red Salud Mental, Madrid, Spain.
C3 Hospital del Mar Research Institute; Hospital del Mar; Hospital del Mar
   Research Institute; Hospital del Mar; Autonomous University of
   Barcelona; Hospital del Mar Research Institute; Hospital del Mar; CIBER
   - Centro de Investigacion Biomedica en Red; CIBERSAM
RP Moreno-Alcázar, A (corresponding author), Parc Salut Mar, Ctr Forum Res Unit, Inst Neuropsychiat & Addict, Barcelona, Spain.; Moreno-Alcázar, A (corresponding author), Inst Hosp Mar Invest Med, Barcelona, Spain.
RI Valiente, Alicia/Z-2113-2019
OI Valiente-Gomez, Alicia/0000-0003-0220-2397; Moreno-Alcazar,
   Ana/0000-0002-3392-5590; Amann, Benedikt L/0000-0002-4407-1519; Perez,
   Victor/0000-0002-5825-2337
FU Plan Nacional de I+D+i; Institute de Salud Carlos III-Subdireccion
   General de Evaluation y Fomento de la Investigacion [PI/15/02242];
   Centro de Investigation Biomedica en Red de Salud Mental (CIBERSAM),
   Madrid, Spain; Brain and Behavior Research Behavior [24397]; EMDR
   Research Foundation; EMDR Europe
FX This work was supported by a grant from the Plan Nacional de I+D+i and
   co -funded by the Institute de Salud Carlos III-Subdireccion General de
   Evaluation y Fomento de la Investigacion with the following Research
   Project (PI/15/02242).; We acknowledge also the generous support by the
   Centro de Investigation Biomedica en Red de Salud Mental (CIBERSAM),
   Madrid, Spain. Furthermore, BA received a NARSARD Independent
   Investigator Award (nc) 24397) from the Brain and Behavior Research
   Behavior and a further support from EMDR Research Foundation and from
   EMDR Europe all of which are greatly appreciated.
CR [Anonymous], 2010, KOREAN J BIOL PSYCHI
   [Anonymous], DESENSIBILIZACION RE
   [Anonymous], PSYCHOL PHARM TREAT
   [Anonymous], EYE MOVEMENT DESENSI
   [Anonymous], TREATING TRAUMA PSYC
   Assion HJ, 2009, SOC PSYCH PSYCH EPID, V44, P1041, DOI 10.1007/s00127-009-0029-1
   Beck JG, 2011, PSYCHOL TRAUMA-US, V3, P101, DOI 10.1037/a0021263
   Beckham JC, 1997, J PSYCHOSOM RES, V43, P379, DOI 10.1016/S0022-3999(97)00129-3
   Behnammoghadam Mohammad, 2015, Glob J Health Sci, V7, P258, DOI 10.5539/gjhs.v7n6p258
   Benish SG, 2008, CLIN PSYCHOL REV, V28, P746, DOI 10.1016/j.cpr.2007.10.005
   Bradley R, 2005, AM J PSYCHIAT, V162, P214, DOI 10.1176/appi.ajp.162.2.214
   Cerimele JM, 2017, J CLIN PSYCHIAT, V78, pE506, DOI 10.4088/JCP.16r10897
   Chen L, 2015, J NERV MENT DIS, V203, P443, DOI 10.1097/NMD.0000000000000306
   Chen YR, 2014, PLOS ONE, V9, DOI 10.1371/journal.pone.0103676
   Davidson PR, 2001, J CONSULT CLIN PSYCH, V69, P305, DOI 10.1037//0022-006X.69.2.305
   de Bont PAJM, 2016, PSYCHOL MED, V46, P2411, DOI 10.1017/S0033291716001094
   de Bont PAJM, 2013, BEHAV THER, V44, P717, DOI 10.1016/j.beth.2013.07.002
   Doering S, 2013, EUR J ORAL SCI, V121, P584, DOI 10.1111/eos.12090
   Feske U, 1997, J CONSULT CLIN PSYCH, V65, P1026, DOI 10.1037/0022-006X.65.6.1026
   Fusar-Poli P, 2017, EUR PSYCHIAT, V40, P65, DOI 10.1016/j.eurpsy.2016.09.003
   Gerhardt A, 2016, FRONT PSYCHIATRY, V7, DOI 10.3389/fpsyt.2016.00201
   Goldstein AJ, 2000, J CONSULT CLIN PSYCH, V68, P947, DOI 10.1037/0022-006X.68.6.947
   Hase M, 2015, BRAIN BEHAV, V5, DOI 10.1002/brb3.342
   Hase M, 2008, J EMDR PRACT RES, V2, P170, DOI 10.1891/1933-3196.2.3.170
   Hernandez JM, 2013, J AFFECT DISORDERS, V150, P450, DOI 10.1016/j.jad.2013.04.038
   Kim JS, 2016, PROG NEURO-PSYCHOPH, V70, P162, DOI 10.1016/j.pnpbp.2016.01.013
   Moeller-Bertram T, 2012, NEUROPHARMACOLOGY, V62, P586, DOI 10.1016/j.neuropharm.2011.04.028
   Moher D, 2009, ANN INTERN MED, V151, P264, DOI [10.1016/j.ijsu.2010.02.007, 10.1136/bmj.i4086, 10.1016/j.ijsu.2010.07.299, 10.1186/2046-4053-4-1, 10.1371/journal.pmed.1000097, 10.1136/bmj.b2535, 10.1136/bmj.b2700]
   Moreno-Alcázar A, 2017, TRIALS, V18, DOI 10.1186/s13063-017-1910-y
   Mueser KT, 2008, J CONSULT CLIN PSYCH, V76, P259, DOI 10.1037/0022-006X.76.2.259
   Mueser KT, 2015, BRIT J PSYCHIAT, V206, P501, DOI 10.1192/bjp.bp.114.147926
   Nazari H, 2011, INT J PSYCHIAT CLIN, V15, P270, DOI 10.3109/13651501.2011.590210
   Norman SB, 2008, PSYCHOL MED, V38, P533, DOI 10.1017/S0033291707001389
   Novo P, 2014, PSYCHIAT RES, V219, P122, DOI 10.1016/j.psychres.2014.05.012
   Passos IC, 2016, J CLIN PSYCHIAT, V77, pE555, DOI 10.4088/JCP.15m09935
   Perez-Dandieu B, 2014, J PSYCHOACTIVE DRUGS, V46, P303, DOI 10.1080/02791072.2014.921744
   Schneiderman N, 2005, ANNU REV CLIN PSYCHO, V1, P607, DOI 10.1146/annurev.clinpsy.1.102803.144141
   Seidler GH, 2006, PSYCHOL MED, V36, P1515, DOI 10.1017/S0033291706007963
   SHAPIRO F, 1989, J BEHAV THER EXP PSY, V20, P211, DOI 10.1016/0005-7916(89)90025-6
   Simhandl C, 2015, J AFFECT DISORDERS, V170, P166, DOI 10.1016/j.jad.2014.08.043
   Staring ABP, 2016, BEHAV RES THER, V82, P11, DOI 10.1016/j.brat.2016.04.002
   Triscari MT, 2015, NEUROPSYCH DIS TREAT, V11, P2591, DOI 10.2147/NDT.S93401
   van den Berg DPG, 2015, JAMA PSYCHIAT, V72, P259, DOI 10.1001/jamapsychiatry.2014.2637
   Van Etten ML, 1998, CLIN PSYCHOL PSYCHOT, V5, P126, DOI 10.1002/(SICI)1099-0879(199809)5:3<126::AID-CPP153>3.0.CO;2-H
   van Minnen A, 2016, BRIT J PSYCHIAT, V209, P349, DOI 10.1192/bjp.bp.116.185579
NR 45
TC 75
Z9 79
U1 3
U2 79
PU FRONTIERS MEDIA SA
PI LAUSANNE
PA AVENUE DU TRIBUNAL FEDERAL 34, LAUSANNE, CH-1015, SWITZERLAND
SN 1664-1078
J9 FRONT PSYCHOL
JI Front. Psychol.
PD SEP 26
PY 2017
VL 8
AR 1668
DI 10.3389/fpsyg.2017.01668
PG 10
WC Psychology, Multidisciplinary
WE Social Science Citation Index (SSCI)
SC Psychology
GA FI1ME
UT WOS:000411697200001
PM 29018388
OA Green Published, gold
DA 2024-01-09
ER

PT J
AU Smith, DJ
   Martin, D
   McLean, G
   Langan, J
   Guthrie, B
   Mercer, SW
AF Smith, Daniel J.
   Martin, Daniel
   McLean, Gary
   Langan, Julie
   Guthrie, Bruce
   Mercer, Stewart W.
TI Multimorbidity in bipolar disorder and undertreatment of cardiovascular
   disease: a cross sectional study
SO BMC MEDICINE
LA English
DT Article
DE Bipolar disorder; Coronary heart disease; Medication; Comorbidity
ID IRRITABLE-BOWEL-SYNDROME; PSYCHIATRIC-PATIENTS; EXCESS MORTALITY;
   MENTAL-HEALTH; FOLLOW-UP; SCHIZOPHRENIA; DEPRESSION; MEDICATION;
   PSYCHOSIS; ILLNESS
AB Background: Individuals with serious mental disorders experience poor physical health, especially increased rates of cardiometabolic morbidity and premature morbidity. Recent evidence suggests that individuals with schizophrenia have numerous comorbid physical conditions that may be under-recorded and undertreated, but to date very few studies have explored this issue for bipolar disorder.
   Methods: We conducted a cross-sectional analysis of a dataset of 1,751,841 registered patients within 314 primary care practices in Scotland, UK. Bipolar disorder was identified using Read Codes recorded within electronic medical records. Data on 32 common chronic physical conditions were also assessed. Potential prescribing inequalities were evaluated by analysing prescribing data for coronary heart disease (CHD) and hypertension.
   Results: Compared to controls, individuals with bipolar disorder were significantly less likely to have no recorded physical conditions (OR 0.59, 95% CI 0.54 to 0.63) and significantly more likely to have one physical condition (OR 1.27, 95% CI 1.16 to 1.39), two physical conditions (OR 1.45, 95% CI 1.30 to 1.62) and three or more physical conditions (OR 1.44, 95% CI 1.30 to 1.64). People with bipolar disorder also had higher rates of thyroid disorders, chronic kidney disease, chronic pain, chronic obstructive airways disease and diabetes but, surprisingly, lower recorded rates of hypertension and atrial fibrillation. People with bipolar disorder and comorbid CHD or hypertension were significantly more likely to be prescribed no antihypertensive or cholesterol-lowering medications compared to controls, and bipolar individuals with CHD or hypertension were significantly less likely to be on two or more antihypertensive agents.
   Conclusions: Individuals with bipolar disorder are similar to individuals with schizophrenia in having a wide range of comorbid and multiple physical health conditions. They are also less likely than controls to have a primary-care record of cardiovascular conditions such as hypertension and atrial fibrillation. Those with a recorded diagnosis of CHD or hypertension were less likely to be treated with cardiovascular medications and were treated less intensively. This study highlights the high physical healthcare needs of people with bipolar disorder, and provides evidence for a systematic under-recognition and undertreatment of cardiovascular disease in this group.
C1 [Smith, Daniel J.; Martin, Daniel; Langan, Julie] Univ Glasgow, Gartnavel Royal Hosp, Inst Hlth & Wellbeing, Glasgow G12 0XH, Lanark, Scotland.
   [McLean, Gary; Mercer, Stewart W.] Univ Glasgow, Inst Hlth & Wellbeing, Glasgow G12 9LX, Lanark, Scotland.
   [Guthrie, Bruce] Univ Dundee, Qual Safety & Informat Res Grp, Dundee DD2 4BF, Scotland.
C3 University of Glasgow; Gartnavel Royal Hospital; University of Glasgow;
   University of Dundee
RP Smith, DJ (corresponding author), Univ Glasgow, Gartnavel Royal Hosp, Inst Hlth & Wellbeing, 1055 Great Western Rd, Glasgow G12 0XH, Lanark, Scotland.
EM Daniel.Smith@glasgow.ac.uk
RI Smith, Daniel J/B-4596-2009; Guthrie, Bruce/HHM-9696-2022
OI Guthrie, Bruce/0000-0003-4191-4880; Smith, Daniel/0000-0002-2267-1951;
   Mercer, Stewart William/0000-0002-1703-3664
FU Chief Scientist Office of the Scottish Government Health Directorates
   [ARPG/07/1]; Scottish School of Primary Care; Chief Scientist Office
   [ARPG/07/01] Funding Source: researchfish
FX We thank the Chief Scientist Office of the Scottish Government Health
   Directorates (Applied Research Programme Grant ARPG/07/1); the Scottish
   School of Primary Care, which part-supported SWM's post and the
   development of the Applied Research Programme; and the Primary Care
   Clinical Informatics Unit at the University of Aberdeen, which provided
   the data. The views in this publication are not necessarily the views of
   the University of Aberdeen of University of Glasgow, their agents, or
   employees. We thank Katie Wilde and Fiona Chaloner of the University of
   Aberdeen, who performed the initial data extraction and management.
CR Angst F, 2002, J AFFECT DISORDERS, V68, P167, DOI 10.1016/S0165-0327(01)00377-9
   ASTRUP C, 1959, Acta Psychiatr Scand Suppl, V34, P1
   Bai YM, 2013, J AFFECT DISORDERS, V150, P57, DOI 10.1016/j.jad.2013.02.019
   Barnett K, 2012, LANCET, V380, P37, DOI 10.1016/S0140-6736(12)60240-2
   BRATFOS O, 1968, ACTA PSYCHIAT SCAND, V44, P89, DOI 10.1111/j.1600-0447.1968.tb07637.x
   Callréus T, 2007, EUR J CLIN PHARMACOL, V63, P591, DOI 10.1007/s00228-007-0293-5
   Carstairs V, 1991, DEPRIVATION HLTH SCO
   Colton CW, 2002, PREV CHRONIC DIS, V3, pA42
   Crump C, 2013, AM J PSYCHIAT, V170, P324, DOI 10.1176/appi.ajp.2012.12050599
   De Hert M, 2011, EUR PSYCHIAT, V26, P34, DOI 10.1016/j.eurpsy.2010.03.003
   De Hert M, 2011, WORLD PSYCHIATRY, V10, P138
   De Hert M, 2011, WORLD PSYCHIATRY, V10, P52, DOI 10.1002/j.2051-5545.2011.tb00014.x
   Department of Health, NO HLTH MENT HLTH CR
   Felker B, 1996, PSYCHIAT SERV, V47, P1356
   Ferrari AJ, 2011, J AFFECT DISORDERS, V134, P1, DOI 10.1016/j.jad.2010.11.007
   Fleury MJ, 2009, BMC FAM PRACT, V10, DOI 10.1186/1471-2296-10-41
   Han SH, 2006, J GASTROEN HEPATOL, V21, P1687, DOI 10.1111/j.1440-1746.2006.04269.x
   Holt R, PCCJ PRAC R IN PRESS
   Hoyer EH, 2000, BRIT J PSYCHIAT, V17, P676
   JOHNSON J, 1991, ARCH GEN PSYCHIAT, V48, P1075
   Joseph FG, 2001, AM J PSYCHIAT, V158, P1265
   KORAN LM, 1989, ARCH GEN PSYCHIAT, V46, P733
   KORANYI EK, 1979, ARCH GEN PSYCHIAT, V36, P414
   Kurdyak PA, 2004, J PSYCHOSOM RES, V57, P565, DOI 10.1016/j.jpsychores.2004.04.367
   Langan J, 2013, BRIT J PSYCHIAT, V202, P391, DOI 10.1192/bjp.bp.112.123943
   Laursen TM, 2011, PLOS ONE, V6, DOI 10.1371/journal.pone.0024597
   Laursen TM, 2009, ARCH GEN PSYCHIAT, V66, P713, DOI 10.1001/archgenpsychiatry.2009.61
   London School of Economics, MENT ILLN LOS OUT NH
   Mackell Joan A, 2005, Ment Health Serv Res, V7, P225, DOI 10.1007/s11020-005-7454-x
   Mitchell AJ, 2012, BRIT J PSYCHIAT, V201, P435, DOI 10.1192/bjp.bp.111.094532
   Myles N, 2012, J CLIN PSYCHIAT, V73, P468, DOI 10.4088/JCP.11r07222
   Ösby U, 2001, ARCH GEN PSYCHIAT, V58, P844, DOI 10.1001/archpsyc.58.9.844
   Petterson U, 1977, ACTA PSYCHIAT SCAND, V26, P91
   SHARMA R, 1994, J AFFECT DISORDERS, V31, P91, DOI 10.1016/0165-0327(94)90112-0
   Smith DJ, 2013, BMJ OPEN, V17, P3
   The King's Fund, LONG TERM COND MENT
   Tohen M, 1998, HARVARD REV PSYCHIAT, V6, P133, DOI 10.3109/10673229809000321
   TSUANG MT, 1980, ARCH GEN PSYCHIAT, V37, P979
   VESTERGAARD P, 1991, J AFFECT DISORDERS, V21, P33, DOI 10.1016/0165-0327(91)90016-L
   WEEKE A, 1986, J AFFECT DISORDERS, V11, P227, DOI 10.1016/0165-0327(86)90074-1
   Weinryb RM, 2003, SCAND J GASTROENTERO, V38, P503, DOI 10.1080/00365520310002166
NR 41
TC 98
Z9 101
U1 1
U2 19
PU BMC
PI LONDON
PA CAMPUS, 4 CRINAN ST, LONDON N1 9XW, ENGLAND
SN 1741-7015
J9 BMC MED
JI BMC Med.
PD DEC 23
PY 2013
VL 11
AR 263
DI 10.1186/1741-7015-11-263
PG 11
WC Medicine, General & Internal
WE Science Citation Index Expanded (SCI-EXPANDED); Social Science Citation Index (SSCI)
SC General & Internal Medicine
GA 294OS
UT WOS:000330056800001
PM 24359325
OA Green Published, gold
DA 2024-01-09
ER

PT J
AU Goldstein, BI
   Kemp, DE
   Soczynska, JK
   McIntyre, RS
AF Goldstein, Benjamin I.
   Kemp, David E.
   Soczynska, Joanna K.
   McIntyre, Roger S.
TI Inflammation and the Phenomenology, Pathophysiology, Comorbidity, and
   Treatment of Bipolar Disorder: A Systematic Review of the Literature
SO JOURNAL OF CLINICAL PSYCHIATRY
LA English
DT Review
ID C-REACTIVE PROTEIN; NECROSIS-FACTOR-ALPHA; CYCLOOXYGENASE-2 INHIBITOR
   CELECOXIB; NATIONAL EPIDEMIOLOGIC SURVEY; MAJOR DEPRESSIVE DISORDER;
   ACUTE CORONARY SYNDROMES; DOUBLE-BLIND; CARDIOVASCULAR-DISEASE; CYTOKINE
   PRODUCTION; PLASMA-LEVELS
AB Objective: To review extant literature implicating inflammation in the pathophysiology of bipolar disorder. Furthermore, we review evidence regarding the anti-inflammatory actions of mood-stabilizing medication, the putative reciprocal association of inflammation with behavioral parameters and medical burden in bipolar disorder, and the potential role of anti-inflammatory agents in the treatment of bipolar disorder.
   Data Sources: MEDLINE and PubMed searches were conducted of English-language articles published from 1950 to April 2008 using the search terms bipolar disorder, manic, or mania, cross-referenced with inflammation, inflammatory, interleukin, cytokine, C-reactive protein, or tumor necrosisfactor. The search, which was conducted most recently on August 20, 2008, was supplemented by manually reviewing reference lists from the identified publications.
   Study Selection: Articles selected for review were based on adequacy of sample size, the use of standardized experimental procedures, validated assessment measures, and overall manuscript quality.
   Data Extraction: Studies were reviewed for statistical comparisons of cytokines among persons With and without bipolar disorder, during symptomatic and non-symptomatic intervals and before and after pharmacologic treatment. Significant and nonsignificant findings were tabulated.
   Data Synthesis: Available evidence indicates that bipolar disorder and inflammation are linked through shared genetic polymorphisms and gene expression as well as altered cytokine levels during symptomatic (i.e., mania and depression) and asymptomatic intervals. However, results are inconsistent. Several conventional mood stabilizers have anti-inflammatory properties. The cyclooxygenase-2-selective anti-inflammatory celecoxib may offer antidepressant effects. Inflammation is closely linked with behavioral parameters such as exercise, sleep, alcohol abuse, and smoking, as well as with medical comorbidities including coronary artery disease, obesity and insulin resistance, osteoporosis, and pain. Methodological limitations precluding definitive conclusions are heterogeneity in sample composition, cytokine assessment procedures, and treatment regimens. The inclusion of multiple ethnic groups introduces another source of variability but also increases the generalizability of study findings.
   Conclusion: Inflammation appears relevant to bipolar disorder across several important domains. Further research is warranted to parse the reciprocal associations between inflammation and symptoms, comorbidities, and treatments in bipolar disorder. Studies of this topic among youth are needed and may best serve this purpose. J Clin Psychiatry 2009;70(8):1078-1090 (C) Copyright 2009 Physicians Postgraduate Press, Inc.
C1 [Goldstein, Benjamin I.] Univ Pittsburgh, Sch Med, Western Psychiat Inst & Clin, Pittsburgh, PA 16213 USA.
   [Kemp, David E.] Case Western Reserve Univ, Sch Med, Dept Psychiat, Cleveland, OH 44106 USA.
   [Soczynska, Joanna K.; McIntyre, Roger S.] Univ Toronto, Inst Med Sci, Toronto, ON M5S 1A1, Canada.
   [Soczynska, Joanna K.; McIntyre, Roger S.] Univ Toronto, Univ Hlth Network, Mood Disorders Psychopharmacol Unit, Toronto, ON M5S 1A1, Canada.
   [McIntyre, Roger S.] Univ Toronto, Dept Psychiat, Toronto, ON M5S 1A1, Canada.
   [McIntyre, Roger S.] Univ Toronto, Dept Pharmacol, Toronto, ON M5S 1A1, Canada.
C3 Pennsylvania Commonwealth System of Higher Education (PCSHE); University
   of Pittsburgh; Western Psychiatric Institute & Clinic of UPMC; Case
   Western Reserve University; University of Toronto; University of
   Toronto; University Health Network Toronto; University of Toronto;
   University of Toronto
RP Goldstein, BI (corresponding author), Univ Pittsburgh, Sch Med, Western Psychiat Inst & Clin, 3811 OHara St, Pittsburgh, PA 16213 USA.
EM goldsteinbi@upmc.edu
RI Goldstein, Benjamin I/L-9004-2013; Goldstein, Benjamin/ADR-2374-2022;
   McIntyre, Roger/AAU-1000-2020; Students, MDPU/ABE-8402-2020
OI McIntyre, Roger/0000-0003-4733-2523; Soczynska,
   Joanna/0000-0003-0003-7164
FU National Institutes of Health and Takeda; Servier; Abbott, Bristol-Myers
   Squibb; Wyeth; Organon; Stanley Medical Research Institute, NARSAD; Eli
   Lilly; Bristol-Myers Squibb; France Foundation; GlaxoSmith Kline;
   Janssen-Ortho; Solvay/Wyeth; Lundbeck; Biovail; Pfizer; Shire;
   AstraZeneca; 13CME; Physicians Postgraduate Press
FX Dr. Kemp has received grant/research support from the National
   Institutes of Health and Takeda; has received honoraria from Servier;
   has been a consultant for Abbott, Bristol-Myers Squibb, and Wyeth; and
   has received other financial or material support from Organon. Dr.
   McIntyre has received grant/research support from the Stanley Medical
   Research Institute, NARSAD, and Eli Lilly; has been a member of the
   speakers/ advisory boards for AstraZeneca, Bristol-Myers Squibb, the
   France Foundation, GlaxoSmith Kline, Janssen-Ortho, Solvay/Wyeth, Eli
   Lilly, Organon, Lundbeck, Biovail, Pfizer, and Shire, and has received
   other financial or material support from AstraZeneca, Bristol-Myers
   Squibb, the France Foundation, 13CME, Solvay/Wyeth, and Physicians
   Postgraduate Press. Dr. Goldstein and Ms. Soczynska report no financial
   or other relationship relevant to the subject of this article.
CR Akhondzadeh S, 2007, SCHIZOPHR RES, V90, P179, DOI 10.1016/j.schres.2006.11.016
   Aktas O, 2007, ARCH NEUROL-CHICAGO, V64, P185, DOI 10.1001/archneur.64.2.185
   Allan SM, 2001, NAT REV NEUROSCI, V2, P734, DOI 10.1038/35094583
   Alvarez-Soria MA, 2006, ANN RHEUM DIS, V65, P998, DOI 10.1136/ard.2005.046920
   [Anonymous], EARL COMM ONG SAF RE
   Baptista T, 2002, CAN J PSYCHIAT, V47, P742, DOI 10.1177/070674370204700805
   Barkhudaryan N, 1999, NEUROCHEM RES, V24, P1169, DOI 10.1023/A:1020720722209
   Belmaker RH, 2004, NEW ENGL J MED, V351, P476, DOI 10.1056/NEJMra035354
   Bosetti F, 2003, J NEUROCHEM, V85, P690, DOI 10.1046/j.1471-4159.2003.01701.x
   Bosetti F, 2002, MOL PSYCHIATR, V7, P845, DOI 10.1038/sj.mp.4001111
   Boufidou F, 2004, J AFFECT DISORDERS, V82, P309, DOI 10.1016/j.jad.2004.01.007
   Bresee CJ, 2006, INT J NEUROPSYCHOPH, V9, P343, DOI 10.1017/S1461145705005808
   Breunis MN, 2003, BIOL PSYCHIAT, V53, P157, DOI 10.1016/S0006-3223(02)01452-X
   Brietzke E, 2008, PROG NEURO-PSYCHOPH, V32, P1355, DOI 10.1016/j.pnpbp.2008.01.006
   Brydon L, 2008, INT J OBESITY, V32, P443, DOI 10.1038/sj.ijo.0803767
   Carney CP, 2006, PSYCHOSOM MED, V68, P684, DOI 10.1097/01.psy.0000237316.09601.88
   Casolini P, 2002, J NEUROSCI RES, V68, P337, DOI 10.1002/jnr.10192
   Cassidy F, 1999, AM J PSYCHIAT, V156, P1417
   Cervantes P, 2001, J PSYCHIATR NEUROSCI, V26, P411
   Choy EHS, 2001, NEW ENGL J MED, V344, P907, DOI 10.1056/NEJM200103223441207
   Correll CU, 2007, J AM ACAD CHILD PSY, V46, P687, DOI 10.1097/chi.0b013e318040b25f
   Cunha AB, 2008, EUR ARCH PSY CLIN N, V258, P300, DOI 10.1007/s00406-007-0797-0
   Danese A, 2008, ARCH GEN PSYCHIAT, V65, P409, DOI 10.1001/archpsyc.65.4.409
   Das UN, 2001, NUTRITION, V17, P953, DOI 10.1016/S0899-9007(01)00672-4
   Dickerson F, 2007, PROG NEURO-PSYCHOPH, V31, P952, DOI 10.1016/j.pnpbp.2007.02.018
   Elmslie JL, 2001, J CLIN PSYCHIAT, V62, P486, DOI 10.4088/JCP.v62n0614
   Eskandari F, 2007, ARCH INTERN MED, V167, P2329, DOI 10.1001/archinte.167.21.2329
   Fagiolini A, 2002, J CLIN PSYCHIAT, V63, P528, DOI 10.4088/JCP.v63n0611
   Ferrario A, 2005, CANCER RES, V65, P9473, DOI 10.1158/0008-5472.CAN-05-1659
   Frangou S, 2006, BRIT J PSYCHIAT, V188, P46, DOI 10.1192/bjp.188.1.46
   Gan WQ, 2005, CHEST, V127, P558, DOI 10.1378/chest.127.2.558
   Garno JL, 2005, BRIT J PSYCHIAT, V186, P121, DOI 10.1192/bjp.186.2.121
   Ghelardoni S, 2004, BIOL PSYCHIAT, V56, P248, DOI 10.1016/j.biopsych.2004.05.012
   Grant BF, 2004, ARCH GEN PSYCHIAT, V61, P807, DOI 10.1001/archpsyc.61.8.807
   Grant BF, 2005, J CLIN PSYCHIAT, V66, P1205, DOI 10.4088/JCP.v66n1001
   Greenfield JR, 2006, CURR DIABETES REV, V2, P195, DOI 10.2174/157339906776818532
   Haack M, 1999, J PSYCHIATR RES, V33, P407, DOI 10.1016/S0022-3956(99)00021-7
   Hamer M, 2007, PSYCHOSOM MED, V69, P660, DOI 10.1097/PSY.0b013e318148c4c0
   Harvey AG, 2005, AM J PSYCHIAT, V162, P50, DOI 10.1176/appi.ajp.162.1.50
   Himmerich H, 2005, PSYCHOPHARMACOLOGY, V179, P447, DOI 10.1007/s00213-004-2038-9
   Hirschfeld RMA, 2003, J CLIN PSYCHIAT, V64, P161, DOI 10.4088/JCP.v64n0209
   Hornig M, 1998, J AFFECT DISORDERS, V49, P9, DOI 10.1016/S0165-0327(97)00180-8
   Hu F, 2005, MOL PSYCHIATR, V10, P426, DOI 10.1038/sj.mp.4001644
   Huang TL, 2007, PROG NEURO-PSYCHOPH, V31, P370, DOI 10.1016/j.pnpbp.2006.09.010
   Huang Y, 2005, ACTA PHARMACOL SIN, V26, P952, DOI 10.1111/j.1745-7254.2005.00136.x
   Huth C, 2006, DIABETES, V55, P2915, DOI 10.2337/db06-0600
   Ichiyama T, 2000, BRAIN RES, V857, P246, DOI 10.1016/S0006-8993(99)02439-7
   Imhof A, 2001, LANCET, V357, P763, DOI 10.1016/S0140-6736(00)04170-2
   Irwin MR, 2006, ARCH INTERN MED, V166, P1756, DOI 10.1001/archinte.166.16.1756
   Kapczinski F, 2008, NEUROSCI BIOBEHAV R, V32, P675, DOI 10.1016/j.neubiorev.2007.10.005
   Kaufman KR, 2005, INT CLIN PSYCHOPHARM, V20, P239, DOI 10.1097/00004850-200507000-00008
   Keck PE, 2006, BIOL PSYCHIAT, V60, P1020, DOI 10.1016/j.biopsych.2006.03.056
   Kilbourne AM, 2004, BIPOLAR DISORD, V6, P368, DOI 10.1111/j.1399-5618.2004.00138.x
   Kilbourne AM, 2007, BIPOLAR DISORD, V9, P443, DOI 10.1111/j.1399-5618.2007.00386.x
   Kilbourne Amy M, 2005, Curr Psychiatry Rep, V7, P471, DOI 10.1007/s11920-005-0069-5
   Kim SJ, 2004, PSYCHIAT GENET, V14, P165, DOI 10.1097/00041444-200409000-00009
   Kim YK, 2004, PSYCHIAT RES, V129, P267, DOI 10.1016/j.psychres.2004.08.005
   Kim YK, 2002, MOL PSYCHIATR, V7, P1107, DOI 10.1038/sj.mp.4001084
   Kim YK, 2007, J AFFECT DISORDERS, V104, P91, DOI 10.1016/j.jad.2007.02.018
   Knijff EM, 2007, BIPOLAR DISORD, V9, P743, DOI 10.1111/j.1399-5618.2007.00444.x
   Knijff EM, 2006, BIPOLAR DISORD, V8, P740, DOI 10.1111/j.1399-5618.2006.00359.x
   Krishnan KRR, 2005, PSYCHOSOM MED, V67, P1, DOI 10.1097/01.psy.0000151489.36347.18
   Krishnan R, 2007, BRIT J DERMATOL, V157, P1275, DOI 10.1111/j.1365-2133.2007.08205.x
   Kronfol Z, 2000, AM J PSYCHIAT, V157, P683, DOI 10.1176/appi.ajp.157.5.683
   Kupfer DJ, 2005, JAMA-J AM MED ASSOC, V293, P2528, DOI 10.1001/jama.293.20.2528
   Lanquillon S, 2000, NEUROPSYCHOPHARMACOL, V22, P370, DOI 10.1016/S0893-133X(99)00134-7
   Lasser K, 2000, JAMA-J AM MED ASSOC, V284, P2606, DOI 10.1001/jama.284.20.2606
   Lee HJ, 2008, NEUROCHEM RES, V33, P861, DOI 10.1007/s11064-007-9526-3
   Leverich GS, 2002, BIOL PSYCHIAT, V51, P288, DOI 10.1016/S0006-3223(01)01239-2
   Lilic D, 1997, PEDIATR RES, V42, P237, DOI 10.1203/00006450-199708000-00018
   LISH JD, 1994, J AFFECT DISORDERS, V31, P281, DOI 10.1016/0165-0327(94)90104-X
   Liu HC, 2004, J NEUROIMMUNOL, V150, P116, DOI 10.1016/j.jneuroim.2004.01.006
   Low NCP, 2003, HEADACHE, V43, P940, DOI 10.1046/j.1526-4610.2003.03184.x
   MAES M, 1995, J PSYCHIAT RES, V29, P141, DOI 10.1016/0022-3956(94)00049-W
   Maes M, 1999, PSYCHOPHARMACOLOGY, V143, P401, DOI 10.1007/s002130050965
   Mao JT, 2003, CLIN CANCER RES, V9, P5835
   McElroy SL, 2002, J CLIN PSYCHIAT, V63, P207, DOI 10.4088/JCP.v63n0306
   McEwen BS, 1998, ANN NY ACAD SCI, V840, P33, DOI 10.1111/j.1749-6632.1998.tb09546.x
   McEwen BS, 1998, NEW ENGL J MED, V338, P171, DOI 10.1056/NEJM199801153380307
   McGeer PL, 2006, J ALZHEIMERS DIS, V9, P271
   McIntyre Roger S, 2008, Curr Psychiatry Rep, V10, P66, DOI 10.1007/s11920-008-0012-7
   McIntyre Roger S, 2006, Expert Opin Pharmacother, V7, P1305, DOI 10.1517/14656566.7.10.1305
   McIntyre Roger S, 2007, Ann Clin Psychiatry, V19, P257, DOI 10.1080/10401230701653377
   McIntyre RS, 2007, EXPERT OPIN PHARMACO, V8, P1615, DOI 10.1517/14656566.8.11.1615
   McIntyre RS, 2006, HEADACHE, V46, P973, DOI 10.1111/j.1526-4610.2006.00469.x
   McIntyre RS, 2006, CAN J PSYCHIAT, V51, P274, DOI 10.1177/070674370605100502
   Meira-Lima IV, 2003, MOL PSYCHIATR, V8, P718, DOI 10.1038/sj.mp.4001309
   Merikangas KR, 2007, ARCH GEN PSYCHIAT, V64, P543, DOI 10.1001/archpsyc.64.5.543
   Middle F, 2000, PSYCHIATR GENET, V10, P195, DOI 10.1097/00041444-200010040-00008
   Millar A, 2004, J AFFECT DISORDERS, V80, P145, DOI 10.1016/S0165-0327(03)00055-7
   Miller AH, 1999, ADV EXP MED BIOL, V461, P107
   Miller AH, 2006, BIOL PSYCHIAT, V60, P796, DOI 10.1016/j.biopsych.2006.09.013
   Misra M, 2004, J CLIN PSYCHIAT, V65, P1607, DOI 10.4088/JCP.v65n1205
   Mohamed-Ali V, 1997, J CLIN ENDOCR METAB, V82, P4196, DOI 10.1210/jc.82.12.4196
   Mori Trevor A, 2004, Curr Atheroscler Rep, V6, P461, DOI 10.1007/s11883-004-0087-5
   Morriss Richard, 2005, J Psychopharmacol, V19, P94, DOI 10.1177/0269881105058678
   Morrow DA, 1998, J AM COLL CARDIOL, V31, P1460, DOI 10.1016/S0735-1097(98)00136-3
   Motivala SJ, 2005, PSYCHOSOM MED, V67, P187, DOI 10.1097/01.psy.0000149259.72488.09
   Müller N, 2002, AM J PSYCHIAT, V159, P1029, DOI 10.1176/appi.ajp.159.6.1029
   Muller N, 1998, PROG NEURO-PSYCHOPH, V22, P1, DOI 10.1016/S0278-5846(97)00179-6
   Müller N, 2006, MOL PSYCHIATR, V11, P680, DOI 10.1038/sj.mp.4001805
   Müller N, 2004, EUR ARCH PSY CLIN N, V254, P14, DOI 10.1007/s00406-004-0478-1
   Mundy GR, 2007, NUTR REV, V65, pS147, DOI 10.1301/nr.2007.dec.S147-S151
   Myint AM, 2007, NEUROIMMUNOMODULAT, V14, P65, DOI 10.1159/000107420
   Nery FG, 2008, HUM PSYCHOPHARM CLIN, V23, P87, DOI 10.1002/hup.912
   O'Brien SM, 2006, J AFFECT DISORDERS, V90, P263, DOI 10.1016/j.jad.2005.11.015
   Ortiz-Domínguez A, 2007, BIPOLAR DISORD, V9, P596, DOI 10.1111/j.1399-5618.2007.00493.x
   Ösby U, 2001, ARCH GEN PSYCHIAT, V58, P844, DOI 10.1001/archpsyc.58.9.844
   Pace TWW, 2006, AM J PSYCHIAT, V163, P1630, DOI 10.1176/appi.ajp.163.9.1630
   Padmos RC, 2008, ARCH GEN PSYCHIAT, V65, P395, DOI 10.1001/archpsyc.65.4.395
   Pae CU, 2004, PSYCHIAT RES, V125, P65, DOI 10.1016/j.psychres.2003.06.002
   Papiol S, 2004, J MED GENET, V41, P219, DOI 10.1136/jmg.2003.012914
   Pariante CM, 1999, ENDOCRINOLOGY, V140, P4359, DOI 10.1210/en.140.9.4359
   Pearson TA, 2003, CIRCULATION, V107, P499, DOI 10.1161/01.CIR.0000052939.59093.45
   Peroutka SJ, 1997, CEPHALALGIA, V17, P23, DOI 10.1046/j.1468-2982.1997.1701023.x
   Pollmächer T, 2000, J PSYCHIATR RES, V34, P369, DOI 10.1016/S0022-3956(00)00032-7
   POST RM, 1992, AM J PSYCHIAT, V149, P999
   Potvin S, 2008, BIOL PSYCHIAT, V63, P801, DOI 10.1016/j.biopsych.2007.09.024
   Pou KM, 2007, CIRCULATION, V116, P1234, DOI 10.1161/CIRCULATIONAHA.107.710509
   Raison CL, 2006, TRENDS IMMUNOL, V27, P24, DOI 10.1016/j.it.2005.11.006
   Rao JS, 2008, MOL PSYCHIATR, V13, P585, DOI 10.1038/mp.2008.31
   RAPAPORT MH, 1994, J AFFECT DISORDERS, V32, P149, DOI 10.1016/0165-0327(94)90012-4
   Rapaport MH, 1999, J PSYCHIAT RES, V33, P335, DOI 10.1016/S0022-3956(99)00007-2
   Rapaport MH, 2005, BIOL PSYCHIAT, V57, P1594, DOI 10.1016/j.biopsych.2005.02.024
   Rapaport MH, 2001, BIOL PSYCHIAT, V50, P217, DOI 10.1016/S0006-3223(01)01144-1
   Regenold WT, 2002, J AFFECT DISORDERS, V70, P19, DOI 10.1016/S0165-0327(01)00456-6
   REGIER DA, 1990, JAMA-J AM MED ASSOC, V264, P2511
   Reichenberg A, 2001, ARCH GEN PSYCHIAT, V58, P445, DOI 10.1001/archpsyc.58.5.445
   Ridker PM, 2005, NEW ENGL J MED, V352, P20, DOI 10.1056/NEJMoa042378
   Ridker PM, 1997, NEW ENGL J MED, V336, P973, DOI 10.1056/NEJM199704033361401
   Ridker PM, 2000, NEW ENGL J MED, V342, P836, DOI 10.1056/NEJM200003233421202
   Ruzickova M, 2003, CAN J PSYCHIAT, V48, P458, DOI 10.1177/070674370304800705
   Sabatine MS, 2002, CIRCULATION, V105, P1760, DOI 10.1161/01.CIR.0000015464.18023.0A
   Scali C, 2003, NEUROSCIENCE, V117, P909, DOI 10.1016/S0306-4522(02)00839-4
   Schiepers OJG, 2005, PROG NEURO-PSYCHOPH, V29, P201, DOI 10.1016/j.pnpbp.2004.11.003
   Shishodia S, 2004, J IMMUNOL, V173, P2011, DOI 10.4049/jimmunol.173.3.2011
   Simon GE, 2006, ARCH GEN PSYCHIAT, V63, P824, DOI 10.1001/archpsyc.63.7.824
   SMITH RS, 1991, MED HYPOTHESES, V36, P178, DOI 10.1016/0306-9877(91)90266-2
   SMITH RS, 1991, MED HYPOTHESES, V35, P298, DOI 10.1016/0306-9877(91)90272-Z
   Stocker DJ, 2007, AM HEART J, V153, DOI 10.1016/j.ahj.2006.11.005
   Stoll AL, 1999, ARCH GEN PSYCHIAT, V56, P407, DOI 10.1001/archpsyc.56.5.407
   Stürmer T, 2004, ANN RHEUM DIS, V63, P200, DOI 10.1136/ard.2003.007674
   Su KP, 2002, J AFFECT DISORDERS, V71, P205, DOI 10.1016/S0165-0327(01)00369-X
   Tsai SY, 1999, BIOL PSYCHIAT, V45, P989, DOI 10.1016/S0006-3223(98)00159-0
   Tsai SY, 2005, J CLIN PSYCHIAT, V66, P1586, DOI 10.4088/JCP.v66n1215
   Tsai SYM, 2001, J AFFECT DISORDERS, V64, P185, DOI 10.1016/S0165-0327(00)00252-4
   TSUANG MT, 1980, BRIT J PSYCHIAT, V136, P239, DOI 10.1192/bjp.136.3.239
   Tyring S, 2006, LANCET, V367, P29, DOI 10.1016/S0140-6736(05)67763-X
   van Winkel R, 2008, BIPOLAR DISORD, V10, P342, DOI 10.1111/j.1399-5618.2007.00520.x
   Wadee AA, 2002, HUM PSYCHOPHARM CLIN, V17, P175, DOI 10.1002/hup.390
   Waeber C, 2005, NEUROLOGY, V64, pS9, DOI 10.1212/WNL.64.10_suppl_2.S9
   WEEKE A, 1986, J AFFECT DISORDERS, V11, P227, DOI 10.1016/0165-0327(86)90074-1
   WEEKE A, 1987, J AFFECT DISORDERS, V13, P287, DOI 10.1016/0165-0327(87)90049-8
   White PJ, 2006, DIABETOLOGIA, V49, P1999, DOI 10.1007/s00125-006-0346-9
   Wildes JE, 2006, J CLIN PSYCHIAT, V67, P904, DOI 10.4088/JCP.v67n0607
   Wolford JK, 2003, MOL GENET METAB, V80, P338, DOI 10.1016/j.ymgme.2003.07.003
   Zhang JM, 2007, INT ANESTHESIOL CLIN, V45, P27, DOI 10.1097/AIA.0b013e318034194e
NR 157
TC 412
Z9 453
U1 2
U2 77
PU PHYSICIANS POSTGRADUATE PRESS
PI MEMPHIS
PA P O BOX 752870, MEMPHIS, TN 38175-2870 USA
SN 0160-6689
EI 1555-2101
J9 J CLIN PSYCHIAT
JI J. Clin. Psychiatry
PD AUG
PY 2009
VL 70
IS 8
BP 1078
EP 1090
DI 10.4088/JCP.08r04505
PG 13
WC Psychology, Clinical; Psychiatry
WE Science Citation Index Expanded (SCI-EXPANDED); Social Science Citation Index (SSCI)
SC Psychology; Psychiatry
GA 487JX
UT WOS:000269270600002
PM 19497250
DA 2024-01-09
ER

PT J
AU Comsa, M
   Anderson, KN
   Sharma, A
   Yadav, VC
   Watson, S
AF Comsa, Monica
   Anderson, Kirstie N.
   Sharma, Aditya
   Yadav, Vanishri C.
   Watson, Stuart
TI The relationship between sleep and depression and bipolar disorder in
   children and young people
SO BJPSYCH OPEN
LA English
DT Review
DE Bipolar affective disorders; sleep disorders; depressive disorders;
   cognitive-behavioural therapies; comorbidity
ID RESTLESS LEGS SYNDROME; CIRCADIAN ACTIVITY; DISTURBED SLEEP; HIGH-RISK;
   ADOLESCENTS; INSOMNIA; PREVALENCE; HEALTH; COMORBIDITY; CHILDHOOD
AB Background Sleep difficulties are often reported in practice, and are part of the diagnostic criteria for depression and bipolar disorder. Aims To inform the understanding of the relationship between sleep and both depression and bipolar disorder. Method We conducted a narrative literature review of affective disorders and sleep difficulties in children and young people. Results Specific sleep disorders, such as parasomnias, narcolepsy and sleep-related movement disorders, are associated with depression, whereas insomnia, obstructive sleep apnoea and circadian rhythm disorders are associated with both depression and bipolar disorder in children and young people. Conversely, children and young people with depression can present with a number of sleep difficulties, and these are associated with higher depression severity and greater fatigue, suicidal ideation, physical complaints, pain and decreased concentration. Sleep disturbances among adolescents with bipolar disorder can affect the severity of depressive and manic symptoms, are a poor prognostic indicator and have been associated with social and academic impairment. Antidepressants and antipsychotics can directly affect sleep architecture, which clinicians need to be aware of. Non-pharmacological interventions for sleep problems could prevent and/or minimise the risk of relapse in affective disorders. Conclusions Sleep difficulties can occur before, during and after an episode of depression or bipolar disorder, and have a higher prevalence in affective disorders compared with the general population. A multi-modal approach would include the treatment of both the affective and specific sleep disorder. Further research is needed in this field to understand the impact of combined interventions on clinical outcomes.
C1 [Sharma, Aditya] Cumbria Northumberland Tyne & Wear NHS Fdn Trust, Child & Adolescent Mental Hlth Serv, Northumberland, England.
   [Anderson, Kirstie N.; Yadav, Vanishri C.] Newcastle Tyne NHS Fdn Trust, Neurol Serv, Newcastle, NSW, Australia.
   [Sharma, Aditya; Watson, Stuart] Newcastle Univ, Translat & Clin Res Inst, Newcastle, NSW, Australia.
   [Watson, Stuart] Northumberland Tyne & Wear NHS Fdn Trust, Specialist Serv Cumbria, Northumberland, England.
C3 University of Newcastle
RP Watson, S (corresponding author), Newcastle Univ, Translat & Clin Res Inst, Newcastle, NSW, Australia.; Watson, S (corresponding author), Northumberland Tyne & Wear NHS Fdn Trust, Specialist Serv Cumbria, Northumberland, England.
EM stuart.watson@newcastle.ac.uk
RI watson, stuart/B-8728-2009
OI watson, stuart/0000-0002-2558-3367; Anderson, Kirstie
   N/0000-0001-5767-918X
CR ACHENBACH TM, 1987, PSYCHOL BULL, V101, P213, DOI 10.1037/0033-2909.101.2.213
   American Academy of Sleep Medicine (AASM), 2014, International Classification of Sleep Disorders, V3rd
   American Psychiatric Association, 1994, DIAGNOSTIC STAT MANU
   Anderson KN, 2013, NAT SCI SLEEP, V5, P61, DOI 10.2147/NSS.S34842
   Angriman M, 2017, SLEEP MED REV, V34, P34, DOI 10.1016/j.smrv.2016.06.008
   Ankers D, 2009, J CLIN PSYCHOL, V65, P1071, DOI 10.1002/jclp.20608
   Armitage R, 2002, INT J NEUROPSYCHOPH, V5, P217, DOI 10.1017/S1461145702002948
   Association A. P., 2013, DIAGN STAT MAN MENT, DOI [10.1176/appi.books.9780890425596, DOI 10.1176/APPI.BOOKS.9780890425596]
   Baglioni C, 2011, J AFFECT DISORDERS, V135, P10, DOI 10.1016/j.jad.2011.01.011
   Baroni Argelinda, 2012, Front Psychiatry, V3, P22, DOI 10.3389/fpsyt.2012.00022
   Bathory E, 2017, CURR PROB PEDIATR AD, V47, P29, DOI 10.1016/j.cppeds.2016.12.001
   Bertocci MA, 2005, J AM ACAD CHILD PSY, V44, P1158, DOI 10.1097/01.chi.0000179057.54419.17
   Biederman J, 2001, J AM ACAD CHILD PSY, V40, P871, DOI 10.1097/00004583-200108000-00007
   Blake MJ, 2018, CLIN PSYCHOL REV, V63, P25, DOI 10.1016/j.cpr.2018.05.006
   Bollettini I, 2017, CHRONOBIOL INT, V34, P212, DOI 10.1080/07420528.2016.1260026
   Bradley AJ, 2017, PSYCHOL MED, V47, P1678, DOI 10.1017/S0033291717000186
   Bruni Oliveiero, 2010, BMJ Clin Evid, V2010
   Buysse DJ, 2008, SLEEP, V31, P473, DOI 10.1093/sleep/31.4.473
   Byrne EM, 2019, TWIN RES HUM GENET, V22, P140, DOI 10.1017/thg.2019.22
   CARBALLO J. J., 2011, PRIM CARE COMPANION, V13
   Carley David W, 2016, Diabetes Spectr, V29, P5, DOI 10.2337/diaspect.29.1.5
   Carpenter JS, 2017, BRAIN IMAGING BEHAV, V11, P1741, DOI 10.1007/s11682-016-9650-2
   Carskadon MA, 2011, PEDIATR CLIN N AM, V58, P637, DOI 10.1016/j.pcl.2011.03.003
   Carter KA, 2014, AM FAM PHYSICIAN, V89, P368
   Casement MD, 2016, SLEEP, V39, P439, DOI 10.5665/sleep.5460
   Chen MC, 2012, J SLEEP RES, V21, P68, DOI 10.1111/j.1365-2869.2011.00934.x
   Chinnadurai S, 2017, PEDIATRICS, V139, DOI 10.1542/peds.2016-3491
   Christensen H, 2016, LANCET PSYCHIAT, V3, P333, DOI 10.1016/S2215-0366(15)00536-2
   Clarke G, 2015, BEHAV RES THER, V69, P111, DOI 10.1016/j.brat.2015.04.009
   Clarke G, 2012, CHILD ADOL PSYCH CL, V21, P385, DOI 10.1016/j.chc.2012.01.006
   Czeisler CA, 1999, SCIENCE, V284, P2177, DOI 10.1126/science.284.5423.2177
   Dahl RE, 2002, J ADOLESCENT HEALTH, V31, P175, DOI 10.1016/S1054-139X(02)00506-2
   Dahl RE, 1996, DEV PSYCHOPATHOL, V8, P3, DOI 10.1017/S0954579400006945
   Diler RS, 2017, J CHILD ADOL PSYCHOP, V27, P310, DOI 10.1089/cap.2016.0154
   Dong L, 2020, J CHILD PSYCHOL PSYC, V61, P653, DOI 10.1111/jcpp.13154
   Dong L, 2019, J CONSULT CLIN PSYCH, V87, P757, DOI 10.1037/ccp0000423
   Emslie GJ, 2001, INT J NEUROPSYCHOPH, V4, P159, DOI 10.1017/S1461145701002383
   Emslie GJ, 2012, J CHILD ADOL PSYCHOP, V22, P21, DOI 10.1089/cap.2011.0096
   Faedda GL, 2004, BIPOLAR DISORD, V6, P305, DOI 10.1111/j.1399-5618.2004.00128.x
   Fernandez-Mendoza J, 2016, BRAIN SCI, V6, DOI 10.3390/brainsci6040059
   Fisher HL, 2014, SLEEP, V37, P475, DOI 10.5665/sleep.3478
   Freeman D, 2017, LANCET PSYCHIAT, V4, P749, DOI 10.1016/S2215-0366(17)30328-0
   Frye S., 2017, J SLEEP DISORD RES, V40
   Garbarino S, 2020, BEHAV SLEEP MED, V18, P35, DOI 10.1080/15402002.2018.1545649
   Gau SF, 1999, AUST NZ J PSYCHIAT, V33, P734, DOI 10.1046/j.1440-1614.1999.00610.x
   Gelder M., 2012, NEW OXFORD TXB PSYCH
   Germain A, 2008, HUM PSYCHOPHARM CLIN, V23, P571, DOI 10.1002/hup.964
   Gershon A, 2017, J CLIN CHILD ADOLESC, V46, P247, DOI 10.1080/15374416.2016.1188699
   Glozier N, 2014, BMC PSYCHIATRY, V14, DOI 10.1186/1471-244X-14-33
   Goder R, 2008, PHARMACOPSYCHIATRY, V41, P92, DOI 10.1055/s-2007-1004592
   Grandin LD, 2006, CLIN PSYCHOL REV, V26, P679, DOI 10.1016/j.cpr.2006.07.001
   Gregory AM, 2005, J ABNORM CHILD PSYCH, V33, P157, DOI 10.1007/s10802-005-1824-0
   Gringas P, 2017, J AM ACAD CHILD PSY, V56, P948, DOI 10.1016/j.jaac.2017.09.414
   Groos E, 2018, J SLEEP RES, V27, DOI 10.1111/jsr.12690
   Harvey AG, 2006, DEV PSYCHOPATHOL, V18, P1147, DOI 10.1017/S095457940606055X
   Harvey AG, 2016, COGN BEHAV PRACT, V23, P341, DOI 10.1016/j.cbpra.2015.06.001
   Harvey AG, 2009, CLIN PSYCHOL-SCI PR, V16, P256, DOI 10.1111/j.1468-2850.2009.01164.x
   Hernandez M, 2017, CURR NEUROPHARMACOL, V15, P380, DOI 10.2174/1570159X14666160801162046
   HOBSON JA, 1975, SCIENCE, V189, P55, DOI 10.1126/science.1094539
   Hodges E, 2018, SLEEP, V41, DOI 10.1093/sleep/zsy180
   Inocente CO, 2014, SLEEP MED, V15, P309, DOI 10.1016/j.sleep.2013.08.798
   Ivanenko A, 2005, SLEEP MED REV, V9, P115, DOI 10.1016/j.smrv.2004.09.006
   Jones SH, 2006, BIPOLAR DISORD, V8, P362, DOI 10.1111/j.1399-5618.2006.00329.x
   Kazaglis L., 2016, CURR SLEEP MED REP, V2, P45
   Kelly T, 2013, J AFFECT DISORDERS, V151, P54, DOI 10.1016/j.jad.2013.05.047
   Kirschner NT, 1999, DREAMING, V9, P195, DOI 10.1023/A:1021349901234
   Kolla BP, 2018, SLEEP MED REV, V38, P131, DOI 10.1016/j.smrv.2017.06.002
   Krakow B, 2006, SLEEP, V29, P1313, DOI 10.1093/sleep/29.10.1313
   Lemola S, 2015, J YOUTH ADOLESCENCE, V44, P405, DOI 10.1007/s10964-014-0176-x
   LEPKIFKER E, 1995, CLIN NEUROPHARMACOL, V18, P90, DOI 10.1097/00002826-199502000-00013
   Levin R, 2002, SLEEP, V25, P205
   Lewis KS, 2017, BRIT J PSYCHIAT, V211, P169, DOI 10.1192/bjp.bp.117.202259
   Liu XC, 2007, SLEEP, V30, P83, DOI 10.1093/sleep/30.1.83
   Lofthouse N, 2007, J FAM PSYCHOL, V21, P114, DOI 10.1037/0893-3200.21.1.114
   Lovato N, 2014, SLEEP MED REV, V18, P521, DOI 10.1016/j.smrv.2014.03.006
   Lunsford-Avery JR, 2012, PSYCHIAT RES, V200, P265, DOI 10.1016/j.psychres.2012.07.037
   Mansour HA, 2005, ANN MED, V37, P196, DOI 10.1080/07853890510007377
   Marcus CL, 2012, PEDIATRICS, V130, pE714, DOI 10.1542/peds.2012-1672
   MASAND P, 1995, AM FAM PHYSICIAN, V51, P649
   McGlinchey EL, 2017, CHILD ADOL MENT H-UK, V22, P96, DOI 10.1111/camh.12176
   Melo MCA, 2017, SLEEP MED REV, V34, P46, DOI 10.1016/j.smrv.2016.06.007
   Miadich SA, 2020, J CHILD PSYCHOL PSYC, V61, P1070, DOI 10.1111/jcpp.13328
   Mieczkowski BP, 2014, J AFFECT DISORDERS, V167, P20, DOI 10.1016/j.jad.2014.05.037
   Mindell JA, 1999, CHILD ADOL PSYCH CL, V8, P695
   Moore T, 2021, NEUROPSYCHOL REHABIL, V31, P583, DOI 10.1080/09602011.2020.1717969
   Murray CB, 2012, J CLIN CHILD ADOLESC, V41, P482, DOI 10.1080/15374416.2012.658613
   Murru A, 2019, EUR NEUROPSYCHOPHARM, V29, P471, DOI 10.1016/j.euroneuro.2019.02.011
   Nurnberger JI, 2000, ARCH GEN PSYCHIAT, V57, P572, DOI 10.1001/archpsyc.57.6.572
   Ohayon MM, 2013, SLEEP MED, V14, P488, DOI 10.1016/j.sleep.2013.03.002
   Ohayon MM, 1999, J CLIN PSYCHIAT, V60, P268, DOI 10.4088/JCP.v60n0413
   Orchard F, 2020, J CHILD PSYCHOL PSYC, V61, P1126, DOI 10.1111/jcpp.13288
   Pagel JF, 2003, HUM PSYCHOPHARM CLIN, V18, P59, DOI 10.1002/hup.465
   Paine S, 2011, BEHAV RES THER, V49, P379, DOI 10.1016/j.brat.2011.03.008
   Pancheri C, 2019, EUR PSYCHIAT, V58, P45, DOI 10.1016/j.eurpsy.2019.02.003
   Penn AA, 1999, PEDIATR RES, V45, P447, DOI 10.1203/00006450-199904010-00001
   Plazzi G, 2018, PEDIATR NEUROL, V85, P21, DOI 10.1016/j.pediatrneurol.2018.06.008
   Rice F, 2019, J AFFECT DISORDERS, V243, P175, DOI 10.1016/j.jad.2018.09.015
   Ritter PS, 2015, J PSYCHIATR RES, V68, P76, DOI 10.1016/j.jpsychires.2015.06.005
   Ritter PS, 2012, J NEURAL TRANSM, V119, P1173, DOI 10.1007/s00702-012-0883-y
   Ritter PS, 2011, BIPOLAR DISORD, V13, P227, DOI 10.1111/j.1399-5618.2011.00917.x
   Roberts RE, 2008, J ADOLESCENT HEALTH, V42, P294, DOI 10.1016/j.jadohealth.2007.09.016
   Roberts RE, 2013, J AFFECT DISORDERS, V148, P66, DOI 10.1016/j.jad.2012.11.049
   Robillard R, 2013, J AFFECT DISORDERS, V145, P260, DOI 10.1016/j.jad.2012.06.006
   Roybal DJ, 2011, CHILD PSYCHIAT HUM D, V42, P724, DOI 10.1007/s10578-011-0239-0
   Salvatore P, 2008, BIPOLAR DISORD, V10, P256, DOI 10.1111/j.1399-5618.2007.00505.x
   Saxvig IW, 2012, SLEEP MED, V13, P193, DOI 10.1016/j.sleep.2011.10.024
   Schlarb AA, 2018, BEHAV SLEEP MED, V16, P380, DOI 10.1080/15402002.2016.1228642
   Schwartz LA., 2007, INT J BEHAV CONSULT, V3, P88, DOI [10.1037/h0100173, DOI 10.1037/H0100173]
   Sebela A, 2017, BMC PSYCHIATRY, V17, DOI 10.1186/s12888-017-1361-8
   SHARPLEY AL, 1995, BIOL PSYCHIAT, V37, P85, DOI 10.1016/0006-3223(94)00135-P
   Sheaves B, 2016, SLEEP, V39, P173, DOI 10.5665/sleep.5342
   Sivertsen B, 2014, EUR CHILD ADOLES PSY, V23, P681, DOI 10.1007/s00787-013-0502-y
   Skapinakis P, 2013, PSYCHOL MED, V43, P329, DOI 10.1017/S0033291712001055
   Smits MG, 2003, J AM ACAD CHILD PSY, V42, P1286, DOI 10.1097/01.chi.0000085756.71002.86
   Stanley IH, 2017, J PSYCHIATR RES, V95, P54, DOI 10.1016/j.jpsychires.2017.07.027
   Steinsbekk S, 2015, J DEV BEHAV PEDIATR, V36, P243, DOI 10.1097/DBP.0000000000000134
   Steinsbekk S, 2013, J DEV BEHAV PEDIATR, V34, P633, DOI 10.1097/01.DBP.0000437636.33306.49
   Takaesu Y, 2016, PLOS ONE, V11, DOI 10.1371/journal.pone.0159578
   Talih F, 2018, SLEEP MED REV, V41, P133, DOI 10.1016/j.smrv.2018.02.002
   Urrila AS, 2012, SLEEP MED, V13, P816, DOI 10.1016/j.sleep.2012.04.012
   Werner H., 2011, SLEEP DISORD, V2011
   Wichniak A, 2017, CURR PSYCHIAT REP, V19, DOI 10.1007/s11920-017-0816-4
   Wilson S, 2005, DRUGS, V65, P927, DOI 10.2165/00003495-200565070-00003
   Wilson S, 2019, J PSYCHOPHARMACOL, V33, P923, DOI 10.1177/0269881119855343
   Wittmann M, 2006, CHRONOBIOL INT, V23, P497, DOI 10.1080/07420520500545979
   World Health Organization (WHO), 1993, ICD 10 CLASS MENT BE
   Xue R, 2015, NEUROL SCI, V36, P971, DOI 10.1007/s10072-015-2206-1
   Zucconi M., 2014, ESRS SLEEP MED TXB, P95
NR 128
TC 7
Z9 8
U1 8
U2 31
PU CAMBRIDGE UNIV PRESS
PI CAMBRIDGE
PA EDINBURGH BLDG, SHAFTESBURY RD, CB2 8RU CAMBRIDGE, ENGLAND
SN 2056-4724
J9 BJPSYCH OPEN
JI BJPsych Open
PD JAN 14
PY 2022
VL 8
IS 1
AR e27
DI 10.1192/bjo.2021.1076
PG 9
WC Psychiatry
WE Science Citation Index Expanded (SCI-EXPANDED); Social Science Citation Index (SSCI)
SC Psychiatry
GA YG2TU
UT WOS:000742346800001
PM 35027099
OA Green Published, gold
DA 2024-01-09
ER

PT J
AU Boggero, IA
   Cole, JD
AF Boggero, Ian A.
   Cole, Jonathan D.
TI Mania reduces perceived pain intensity in patients with chronic pain:
   preliminary evidence from retrospective archival data
SO JOURNAL OF PAIN RESEARCH
LA English
DT Article
DE affective disorders; bipolar disorder; pain perception; positive affect;
   psychopathology
ID BIPOLAR I DISORDER; POSITIVE AFFECT; OPIOID USE; RESILIENCE;
   INTERFERENCE; ADULTS
AB Objective: Bipolar disorder is associated with poor pain outcomes, but the extant literature has not taken into account how mania or hypomania - a central feature of bipolar disorders influences pain intensity. The objective of this study was to describe whether patients recalled experiencing reduced pain intensity during manic or hypomanic episodes.
   Design and setting: This study used a retrospective design using archival data from patient's medical records.
   Subjects: A total of 201 patients with chronic pain with bipolar I (39.6%) or bipolar II (60.4%) disorder who were undergoing a psychological evaluation for an interventional pain procedure were included in this study.
   Methods: Patients underwent a semistructured interview where they were asked if they recalled reductions in pain intensity during their most recent manic or hypomanic episode. The proportion of patients who responded "yes" versus "no" to this question was the primary outcome variable.
   Results: Results reveal that 64.2% of patients recalled experiencing a reduction in pain intensity during their most recent manic or hypomanic episode.
   Conclusion: Perceptions of reduced pain intensity during mania or hypomania may contribute to a cycle of increased activity during manic episodes, which may increase pain over time. It may also lead to false-positive findings on spinal cord stimulator trials and diagnostic pain blocks, among other interventional pain procedures. The preliminary findings of this study highlight the clinical importance of assessing for bipolar disorders in patients with chronic pain.
C1 [Boggero, Ian A.] Univ Kentucky, Dept Psychol, 171 Funkhouser Dr, Lexington, KY 40506 USA.
   [Cole, Jonathan D.] Bluegrass Hlth Psychol, Lexington, KY USA.
C3 University of Kentucky
RP Boggero, IA (corresponding author), Univ Kentucky, Dept Psychol, 171 Funkhouser Dr, Lexington, KY 40506 USA.
EM ian.boggero@uky.edu
FU National Institute on Aging of the National Institutes of Health
   [F31AG048692]
FX Research reported in this publication was supported by the National
   Institute on Aging of the National Institutes of Health under Award
   Number F31AG048692. The content is solely the responsibility of the
   authors and does not necessarily represent the official views of the
   National Institutes of Health.
CR Angst J, 2003, J AFFECT DISORDERS, V73, P133, DOI 10.1016/S0165-0327(02)00322-1
   Benyamin R, 2008, PAIN PHYSICIAN, V11, P917
   Block A.R., 2003, PSYCHOL SPINE SURG
   Boggero IA, 2015, PAIN MED, V16, P341, DOI 10.1111/pme.12598
   Boggero IA, 2014, J ORAL FACIAL PAIN H, V28, P38, DOI 10.11607/jop.1204
   Bonar EE, 2014, AM J ADDICTION, V23, P41, DOI 10.1111/j.1521-0391.2013.12055.x
   Edge MD, 2013, J AFFECT DISORDERS, V146, P407, DOI 10.1016/j.jad.2012.07.027
   Fishbain D.A., 2013, WALL MELZACKS TXB PA, P273
   Fuller-Thomson E, 2012, RHEUMATOL INT, V32, P853, DOI 10.1007/s00296-010-1713-x
   Gill JR, 2009, EUR J PAIN, V13, P214, DOI 10.1016/j.ejpain.2008.03.011
   Goldstein BI, 2009, J AFFECT DISORDERS, V117, P151, DOI 10.1016/j.jad.2009.01.011
   Hawker GA, 2011, ARTHRIT CARE RES, V63, P1382, DOI 10.1002/acr.20298
   Hilderink PH, 2012, PSYCHOSOM MED, V74, P945, DOI 10.1097/PSY.0b013e3182733fdd
   Mead K, 2007, DISABIL REHABIL, V29, P199, DOI 10.1080/09638280600756117
   Ong AD, 2010, PSYCHOL AGING, V25, P516, DOI 10.1037/a0019384
   Osborne TL, 2007, PAIN, V127, P52, DOI 10.1016/j.pain.2006.07.017
   Osso LD, 2009, CLIN EXP RHEUMATOL, V27, ps57
   Phillip HC, 1996, PSYCHOL MANAGEMENT C, P174
   Price DD, 2000, SCIENCE, V288, P1769, DOI 10.1126/science.288.5472.1769
   Rainville P, 1997, SCIENCE, V277, P968, DOI 10.1126/science.277.5328.968
   Riley JL, 2002, PAIN, V100, P291, DOI 10.1016/S0304-3959(02)00306-8
   Sipilä K, 2013, ACTA ODONTOL SCAND, V71, P644, DOI 10.3109/00016357.2012.704067
   Strand EB, 2006, J PSYCHOSOM RES, V60, P477, DOI 10.1016/j.jpsychores.2005.08.010
   Stubbs B, 2015, ACTA PSYCHIAT SCAND, V131, P75, DOI 10.1111/acps.12325
   VanDenKerkhof EG, 2012, REGION ANESTH PAIN M, V37, P19, DOI 10.1097/AAP.0b013e318237516e
   Yeung EW, 2012, J SOC CLIN PSYCHOL, V31, P593
   Zautra A, 2001, J CONSULT CLIN PSYCH, V69, P786, DOI 10.1037//0022-006X.69.5.786
   Zautra AJ, 2005, J CONSULT CLIN PSYCH, V73, P212, DOI 10.1037/0022-006X.73.2.212
NR 28
TC 1
Z9 1
U1 0
U2 2
PU DOVE MEDICAL PRESS LTD
PI ALBANY
PA PO BOX 300-008, ALBANY, AUCKLAND 0752, NEW ZEALAND
SN 1178-7090
J9 J PAIN RES
JI J. Pain Res.
PY 2016
VL 9
BP 147
EP 152
DI 10.2147/JPR.S88120
PG 6
WC Clinical Neurology
WE Science Citation Index Expanded (SCI-EXPANDED); Social Science Citation Index (SSCI)
SC Neurosciences & Neurology
GA EE7CK
UT WOS:000389772100002
PM 27099527
OA gold, Green Submitted, Green Published
DA 2024-01-09
ER

PT J
AU Bernstein, EE
   Rabideau, DJ
   Gigler, ME
   Nierenberg, AA
   Deckersbach, T
   Sylvia, LG
AF Bernstein, Emily E.
   Rabideau, Dustin J.
   Gigler, Margaret E.
   Nierenberg, Andrew A.
   Deckersbach, Thilo
   Sylvia, Louisa G.
TI Patient perceptions of physical health and bipolar symptoms: The
   intersection of mental and physical health
SO JOURNAL OF AFFECTIVE DISORDERS
LA English
DT Article
DE Bipolar disorder; Quality of life; Physical health; Mood; Functioning
ID QUALITY-OF-LIFE; TREATMENT ENHANCEMENT PROGRAM; GENERAL MEDICAL
   CONDITIONS; DISORDER STEP-BD; SURVEY SF-36; I-DISORDER; FORM;
   COMORBIDITIES; RELIABILITY; POPULATION
AB Background: Affective symptoms and medical comorbidities have a negative impact on the course of bipolar disorder. The aim of this analysis was to examine how the perceptions of physical health and functioning in individuals with bipolar disorder relate to their mood symptoms.
   Methods: We analyzed longitudinal data from the Systematic Treatment Enhancement Program for Bipolar Disorder (STEP BD) on the physical subscales of the Short Form Health Survey (SF 36) (physical functioning, role limitations due to physical problems, bodily pain, and general health).
   Results: Participants' perception of their overall physical health predicted severity of mania/hypomania, depression, and life satisfaction at concurrent and future visits. Perceptions of role limitations due to physical health problems predicted depressive symptoms and poor life satisfaction. Worse bodily pain predicted symptoms of mania/hypomania. Reports of specific or concrete physical limitations in daily life showed no associations with psychiatric symptoms at concurrent assessments, but did predict worse course of illness one year later. SF 36 scores showed significant, but small associations with the presence of medical comorbidities.
   Limitations: Perceptions of physical health and quality of life were self report, potentially lending themselves to transient negative biases, particularly among depressed participants. Additionally, the SF-36 was selected as a generic, widely used measure; as a result, it was not specific to the illness burden of bipolar disorder.
   Conclusion: Overall, broad perceptions of poor physical health were associated with worse course of illness over the 24 months of the study. Though further research is warranted, changes in subjective physical health related quality of life, even independent of objective health changes, may offer important insight into global wellbeing and be targets of psychotherapy treatment. (C) 2015 Elsevier B.V. All rights reserved.
C1 [Bernstein, Emily E.] Harvard Univ, Dept Psychol, Cambridge, MA 02138 USA.
   [Rabideau, Dustin J.; Gigler, Margaret E.] Massachusetts Gen Hosp, Dept Psychiat, Boston, MA 02114 USA.
   [Nierenberg, Andrew A.; Deckersbach, Thilo; Sylvia, Louisa G.] Harvard Univ, Dept Psychiat, Massachusetts Gen Hosp, Sch Med, Cambridge, MA 02138 USA.
C3 Harvard University; Harvard University; Massachusetts General Hospital;
   Harvard University; Massachusetts General Hospital
RP Bernstein, EE (corresponding author), Harvard Univ, Dept Psychol, 1244 William James Hall,33 Kirkland St, Cambridge, MA 02138 USA.
EM ebernstein@fas.harvard.edu
RI Bernstein, Emily/AAH-1913-2021; Sylvia, Louisa grandin/AAE-8027-2022
FU NIMH NIH HHS [N01 MH080001] Funding Source: Medline
CR BRAZIER JE, 1992, BMJ-BRIT MED J, V305, P160, DOI 10.1136/bmj.305.6846.160
   Fagiolini A, 2009, J CLIN PSYCHIAT, V70, P22, DOI 10.4088/JCP.7075su1c.04
   Gadermann AM, 2012, DEPRESS ANXIETY, V29, P797, DOI 10.1002/da.21924
   Gutiérrez-Rojas L, 2008, BIPOLAR DISORD, V10, P625, DOI 10.1111/j.1399-5618.2008.00604.x
   Kemp DE, 2014, ACTA PSYCHIAT SCAND, V129, P24, DOI 10.1111/acps.12101
   Kemp DE, 2010, BIPOLAR DISORD, V12, P404, DOI 10.1111/j.1399-5618.2010.00823.x
   Krishnan KRR, 2005, PSYCHOSOM MED, V67, P1, DOI 10.1097/01.psy.0000151489.36347.18
   Leon AC, 1999, PSYCHOL MED, V29, P869, DOI 10.1017/S0033291799008570
   Leon AC, 2000, J NERV MENT DIS, V188, P805, DOI 10.1097/00005053-200012000-00003
   Low NCP, 2003, HEADACHE, V43, P940, DOI 10.1046/j.1526-4610.2003.03184.x
   Maina G, 2013, PSYCHOSOMATICS, V54, P437, DOI 10.1016/j.psym.2012.10.011
   Manocchia M, 1988, SF 36 HLTH SURVEY AN
   MCHORNEY CA, 1994, MED CARE, V32, P40, DOI 10.1097/00005650-199401000-00004
   MONTGOMERY SA, 1979, BRIT J PSYCHIAT, V134, P382, DOI 10.1192/bjp.134.4.382
   Newnham EA, 2007, J AFFECT DISORDERS, V98, P91, DOI 10.1016/j.jad.2006.07.001
   Nilsson E, 2010, PATIENT-RELAT OUTCOM, V1, P153, DOI 10.2147/PROM.S13209
   Ösby U, 2001, ARCH GEN PSYCHIAT, V58, P844, DOI 10.1001/archpsyc.58.9.844
   Sachs GS, 2002, BIPOLAR DISORD, V4, P323, DOI 10.1034/j.1399-5618.2002.01195.x
   Sachs GS, 2003, BIOL PSYCHIAT, V53, P1028, DOI 10.1016/S0006-3223(03)00165-3
   Sanchez-Moreno J, 2009, PSYCHOTHER PSYCHOSOM, V78, P285, DOI 10.1159/000228249
   Sheehan DV, 1998, J CLIN PSYCHIAT, V59, P34, DOI 10.4088/JCP.09m05305whi
   Silveira E, 2005, QUAL LIFE RES, V14, P1263, DOI 10.1007/s11136-004-7753-5
   Thompson WK, 2006, J CLIN PSYCHIAT, V67, P783, DOI 10.4088/JCP.v67n0512
   Vojta C, 2001, COMPR PSYCHIAT, V42, P190, DOI 10.1053/comp.2001.23143
   Wallace DJ, 2008, SEMIN ARTHRITIS RHEU, V37, P256, DOI 10.1016/j.semarthrit.2007.04.008
   WARE JE, 1992, MED CARE, V30, P473, DOI 10.1097/00005650-199206000-00002
   Ware JE, 2003, SF 36 HLTH SURVEY MA
   Weber NS, 2011, PSYCHIAT SERV, V62, P1152, DOI 10.1176/ps.62.10.pss6210_1152
   YOUNG RC, 1978, BRIT J PSYCHIAT, V133, P429, DOI 10.1192/bjp.133.5.429
   Zhang HW, 2006, COMPR PSYCHIAT, V47, P161, DOI 10.1016/j.comppsych.2005.08.001
NR 30
TC 16
Z9 19
U1 0
U2 25
PU ELSEVIER SCIENCE BV
PI AMSTERDAM
PA PO BOX 211, 1000 AE AMSTERDAM, NETHERLANDS
SN 0165-0327
EI 1573-2517
J9 J AFFECT DISORDERS
JI J. Affect. Disord.
PD JAN 1
PY 2016
VL 189
BP 203
EP 206
DI 10.1016/j.jad.2015.09.052
PG 4
WC Clinical Neurology; Psychiatry
WE Science Citation Index Expanded (SCI-EXPANDED); Social Science Citation Index (SSCI)
SC Neurosciences & Neurology; Psychiatry
GA CV3PD
UT WOS:000364170200029
PM 26451504
OA Green Accepted
DA 2024-01-09
ER

PT J
AU Malhi, GS
   Bargh, DM
   Kuiper, S
   Coulston, CM
   Das, P
AF Malhi, Gin S.
   Bargh, Danielle M.
   Kuiper, Sandy
   Coulston, Carissa M.
   Das, Pritha
TI Modeling bipolar disorder suicidality
SO BIPOLAR DISORDERS
LA English
DT Review
DE bipolar disorder; cognition; frontolimbic network; neuroimaging;
   suicidality; suicide model
ID WEEKLY SYMPTOMATIC STATUS; BEHAVIORAL GROUP-THERAPY; AUTOBIOGRAPHICAL
   MEMORY; LIFE EVENTS; COGNITIVE THERAPY; SOCIAL SUPPORT; I DISORDER;
   BORDERLINE PERSONALITY; AFFECTIVE TEMPERAMENTS; GROUP PSYCHOEDUCATION
AB Objectives: To review the psychosocial, neuropsychological, and neurobiological evidence regarding suicide and bipolar disorder (BD), to enable the development of an integrated model that facilitates understanding, and to provide a useful framework for future research.
   Methods: A two-stage literature review was conducted. First, an electronic literature search was performed using key words (e. g., bipolar disorder, suicide risk, and neuroimaging) and standard databases (e. g., MEDLINE). Second, theoretical suicide models were reviewed, and their evidence base and relevance to BD were evaluated in order to determine a guiding theoretical framework for contextualizing suicide in BD.
   Results: Although accumulating clinical, cognitive, and neurobiological correlates of suicide have been identified in BD, extant research has been largely atheoretical. The Cry of Pain (CoP) and an adapted version of the model, the Schematic Appraisals Model of Suicide (SAMS), provide a useful schema for examining vulnerability to suicide in BD, by taking into account biopsychosocial determinants of suicidality. In combination, these also provide a model within which the neural correlates of suicide can be integrated.
   Conclusions: The proposed Bipolar Suicidality Model (BSM) highlights the psychosocial precursors to suicidality in BD, while recognizing the key role of cognitive deficits and underlying functional neurobiological abnormalities. It usefully integrates our knowledge, and provides a novel perspective that is intended to meaningfully inform future research initiatives, and can lead to a better understanding of suicidality in bipolar disorder. Ultimately, it is hoped that it will facilitate the development of targeted interventions that diminish the risk of suicide in bipolar disorder.
C1 [Malhi, Gin S.; Bargh, Danielle M.; Kuiper, Sandy; Coulston, Carissa M.; Das, Pritha] Univ Sydney, Royal N Shore Hosp, Dept Psychiat, CADE Clin, Sydney, NSW 2006, Australia.
   [Malhi, Gin S.; Bargh, Danielle M.; Kuiper, Sandy; Coulston, Carissa M.; Das, Pritha] Univ Sydney, Discipline Psychiat, Sydney Med Sch, Sydney, NSW 2006, Australia.
   [Malhi, Gin S.; Bargh, Danielle M.; Coulston, Carissa M.; Das, Pritha] Univ Sydney, Sydney, NSW 2006, Australia.
C3 Royal North Shore Hospital; University of Sydney; University of Sydney;
   University of Sydney
RP Malhi, GS (corresponding author), Univ Sydney, Royal N Shore Hosp, Dept Psychiat, CADE Clin, Level 5,Bldg 36, St Leonards, NSW 2065, Australia.
EM gin.malhi@sydney.edu.au
RI Malhi, Gin/Z-2418-2019; Coulston, Carissa/ABB-8090-2020
OI Malhi, Gin/0000-0002-4524-9091; Das, Pritha/0000-0003-4371-7960
FU NHMRC Program Grant
FX We thank those who provided feedback on an earlier version of the
   Bipolar Suicidality Model figure. This work has been made possible by an
   NHMRC Program Grant.
CR Akiskal HS, 2005, J AFFECT DISORDERS, V85, P29, DOI 10.1016/j.jad.2003.12.009
   American Psychiatric Association, 2005, Diagnostic and Statistical Manual of Mental Disorders, V4th
   [Anonymous], CAUS DEATH
   [Anonymous], 2001, UNDERSTANDING SUICID
   [Anonymous], SUPRE THE WHO WORLD
   Baldessarini RJ, 2006, BIPOLAR DISORD, V8, P625, DOI 10.1111/j.1399-5618.2006.00344.x
   Bassett D, 2012, AUST NZ J PSYCHIAT, V46, P327, DOI 10.1177/0004867411435289
   Beck A. T., 1979, Cognitive therapy of depression
   Bentall RR, 2005, BRIT J CLIN PSYCHOL, V44, P457, DOI 10.1348/014466505X29189
   Bolton C, 2007, CLIN PSYCHOL REV, V27, P511, DOI 10.1016/j.cpr.2006.12.001
   Bora E, 2011, ACTA PSYCHIAT SCAND, V123, P165, DOI 10.1111/j.1600-0447.2010.01638.x
   BOWLBY J, 1977, BRIT J PSYCHIAT, V130, P201, DOI 10.1192/bjp.130.3.201
   BRITTLEBANK AD, 1993, BRIT J PSYCHIAT, V162, P118, DOI 10.1192/bjp.162.1.118
   Chen CH, 2011, BIPOLAR DISORD, V13, P1, DOI 10.1111/j.1399-5618.2011.00893.x
   Chen TH, 2006, ARCH PSYCHIAT NURS, V20, P3, DOI 10.1016/j.apnu.2005.08.005
   Chen YW, 1996, BIOL PSYCHIAT, V39, P896, DOI 10.1016/0006-3223(95)00295-2
   Chua HF, 2009, NEUROIMAGE, V47, P2031, DOI 10.1016/j.neuroimage.2009.06.006
   Cohen AN, 2004, J AFFECT DISORDERS, V82, P143, DOI 10.1016/j.jad.2003.10.008
   Colom F, 2009, BRIT J PSYCHIAT, V194, P260, DOI 10.1192/bjp.bp.107.040485
   Colom F, 2003, ARCH GEN PSYCHIAT, V60, P402, DOI 10.1001/archpsyc.60.4.402
   Coulston CM, 2013, J AFFECT DISORDERS, V145, P54, DOI 10.1016/j.jad.2012.07.012
   Coulston CM, 2012, AUST NZ J PSYCHIAT, V46, P506, DOI 10.1177/0004867412445528
   Dalton EJ, 2003, BIPOLAR DISORD, V5, P58, DOI 10.1034/j.1399-5618.2003.00017.x
   Dombrovski AY, 2010, AM J PSYCHIAT, V167, P699, DOI 10.1176/appi.ajp.2009.09030407
   Dougherty DD, 1999, BIOL PSYCHIAT, V46, P466, DOI 10.1016/S0006-3223(99)00063-3
   Dutra L, 2008, J NERV MENT DIS, V196, P71, DOI 10.1097/NMD.0b013e31815fa4c1
   Eisenberger NI, 2003, SCIENCE, V302, P290, DOI 10.1126/science.1089134
   EVANS J, 1992, PSYCHOL MED, V22, P399, DOI 10.1017/S0033291700030348
   Fiedorowicz JG, 2009, PSYCHOL MED, V39, P763, DOI 10.1017/S0033291708004078
   Fossati P, 2012, EUR NEUROPSYCHOPHARM, V22, pS487, DOI 10.1016/j.euroneuro.2012.07.008
   Fossati P, 2003, AM J PSYCHIAT, V160, P1938, DOI 10.1176/appi.ajp.160.11.1938
   Frank E, 2005, ARCH GEN PSYCHIAT, V62, P996, DOI 10.1001/archpsyc.62.9.996
   Galfalvy H, 2006, BIPOLAR DISORD, V8, P586, DOI 10.1111/j.1399-5618.2006.00340.x
   Gilbert AM, 2011, J CLIN PSYCHIAT, V72, P1027, DOI 10.4088/JCP.10m06410
   Goldstein M, 2007, NEUROIMAGE, V36, P1026, DOI 10.1016/j.neuroimage.2007.01.056
   Gomes BC, 2011, PSYCHOTHER PSYCHOSOM, V80, P144, DOI 10.1159/000320738
   Goossens PJJ, 2008, ARCH PSYCHIAT NURS, V22, P245, DOI 10.1016/j.apnu.2007.07.001
   Grandin LD, 2007, J SOC CLIN PSYCHOL, V26, P460, DOI 10.1521/jscp.2007.26.4.460
   Grimm S, 2009, HUM BRAIN MAPP, V30, P2617, DOI 10.1002/hbm.20693
   Grunebaum MF, 2006, BIPOLAR DISORD, V8, P551, DOI 10.1111/j.1399-5618.2006.00304.x
   Grunebaum MF, 2010, J AFFECT DISORDERS, V123, P123, DOI 10.1016/j.jad.2009.09.010
   Gvion Y, 2011, ARCH SUICIDE RES, V15, P93, DOI 10.1080/13811118.2011.565265
   Harris EC, 1997, BRIT J PSYCHIAT, V170, P205, DOI 10.1192/bjp.170.3.205
   Hassel S, 2008, BIPOLAR DISORD, V10, P916, DOI 10.1111/j.1399-5618.2008.00641.x
   Helmstaedter C, 1997, BRAIN COGNITION, V35, P110, DOI 10.1006/brcg.1997.0930
   Henry C, 2008, PSYCHIAT RES, V159, P1, DOI 10.1016/j.psychres.2005.11.016
   Hollon SD, 2006, ANNU REV PSYCHOL, V57, P285, DOI 10.1146/annurev.psych.57.102904.190044
   Hollon SD, 2005, ARCH GEN PSYCHIAT, V62, P417, DOI 10.1001/archpsyc.62.4.417
   Houenou J, 2011, J AFFECT DISORDERS, V132, P344, DOI 10.1016/j.jad.2011.03.016
   Hsiao YL, 2009, BIPOLAR DISORD, V11, P547, DOI 10.1111/j.1399-5618.2009.00723.x
   ISOMETSA E, 1995, J AFFECT DISORDERS, V33, P99, DOI 10.1016/0165-0327(94)00079-O
   Johnson J, 2010, BEHAV RES THER, V48, P179, DOI 10.1016/j.brat.2009.10.007
   Johnson J, 2008, PSYCHOL PSYCHOTHER-T, V81, P55, DOI 10.1348/147608307X244996
   Johnson L, 2003, BIPOLAR DISORD, V5, P129, DOI 10.1034/j.1399-5618.2003.00021.x
   Johnson SL, 1997, J ABNORM PSYCHOL, V106, P449, DOI 10.1037/0021-843X.106.3.449
   Johnson SL, 1999, J ABNORM PSYCHOL, V108, P558, DOI 10.1037/0021-843X.108.4.558
   Jollant F, 2011, WORLD J BIOL PSYCHIA, V12, P319, DOI 10.3109/15622975.2011.556200
   Jollant F, 2010, NEUROIMAGE, V51, P1275, DOI 10.1016/j.neuroimage.2010.03.027
   Judd LL, 2002, ARCH GEN PSYCHIAT, V59, P530, DOI 10.1001/archpsyc.59.6.530
   Judd LL, 2003, ARCH GEN PSYCHIAT, V60, P261, DOI 10.1001/archpsyc.60.3.261
   Kaller CP, 2011, CEREB CORTEX, V21, P307, DOI 10.1093/cercor/bhq096
   Kane JM, 2002, AM J PSYCHIAT, V159, P1, DOI 10.1176/appi.ajp.159.1.1
   King MJ, 2011, CONSCIOUS COGN, V20, P1801, DOI 10.1016/j.concog.2011.05.005
   Klonsky ED, 2012, SUICIDE LIFE-THREAT, V42, P1, DOI 10.1111/j.1943-278X.2011.00066.x
   Kouneiher F, 2009, NAT NEUROSCI, V12, P939, DOI 10.1038/nn.2321
   Kupferschmidt DA, 2011, PSYCHIAT RES-NEUROIM, V193, P71, DOI 10.1016/j.pscychresns.2011.02.011
   Kurtz MM, 2009, NEUROPSYCHOLOGY, V23, P551, DOI 10.1037/a0016277
   Lam DH, 2003, ARCH GEN PSYCHIAT, V60, P145, DOI 10.1001/archpsyc.60.2.145
   Leverich GS, 2003, J CLIN PSYCHIAT, V64, P506, DOI 10.4088/JCP.v64n0503
   Leverich GS, 2002, CLIN NEUROSCI RES, V2, P161, DOI 10.1016/S1566-2772(02)00041-5
   Levy B, 2011, PSYCHIAT RES, V185, P353, DOI 10.1016/j.psychres.2010.06.010
   Lyon HM, 1999, J ABNORM PSYCHOL, V108, P273, DOI 10.1037/0021-843X.108.2.273
   Mahmoud Jihan Saber Raja, 2012, Issues Ment Health Nurs, V33, P149, DOI 10.3109/01612840.2011.632708
   Mahon K, 2012, BIPOLAR DISORD, V14, P80, DOI 10.1111/j.1399-5618.2012.00984.x
   Malhi GS, 2009, ACTA PSYCHIAT SCAND, V119, P27, DOI 10.1111/j.1600-0447.2009.01383.x
   Malhi GS, 2007, BIPOLAR DISORD, V9, P114, DOI 10.1111/j.1399-5618.2007.00324.x
   Malhi GS, 2012, BIPOLAR DISORD, V14, P1, DOI 10.1111/j.1399-5618.2012.00989.x
   Malhi GS, 2012, AUST NZ J PSYCHIAT, V46, P192, DOI 10.1177/0004867412437346
   Malloy-Diniz LF, 2009, J AFFECT DISORDERS, V112, P231, DOI 10.1016/j.jad.2008.03.019
   Mansell W, 2004, MEMORY, V12, P437, DOI 10.1080/09658210444000052
   Marangell LB, 2006, BIPOLAR DISORD, V8, P566, DOI 10.1111/j.1399-5618.2006.00369.x
   Martínez-Arán A, 2004, AM J PSYCHIAT, V161, P262, DOI 10.1176/appi.ajp.161.2.262
   McGuffin P, 2003, ARCH GEN PSYCHIAT, V60, P497, DOI 10.1001/archpsyc.60.5.497
   Merikangas KR, 2011, ARCH GEN PSYCHIAT, V68, P241, DOI 10.1001/archgenpsychiatry.2011.12
   Miklowitz DJ, 2007, ARCH GEN PSYCHIAT, V64, P419, DOI 10.1001/archpsyc.64.4.419
   Miklowitz DJ, 2003, ARCH GEN PSYCHIAT, V60, P904, DOI 10.1001/archpsyc.60.9.904
   Morriss RK, 2009, PSYCHOL PSYCHOTHER-T, V82, P267, DOI 10.1348/147608309X415309
   Mowlds W, 2010, BRIT J CLIN PSYCHOL, V49, P217, DOI 10.1348/014466509X454868
   Nilsson AKK, 2010, COMPR PSYCHIAT, V51, P486, DOI 10.1016/j.comppsych.2010.02.006
   Nock MK, 2009, PLOS MED, V6, DOI 10.1371/journal.pmed.1000123
   Novick DM, 2010, BIPOLAR DISORD, V12, P1, DOI 10.1111/j.1399-5618.2009.00786.x
   Nrugham L, 2012, J NERV MENT DIS, V200, P197, DOI 10.1097/NMD.0b013e318247c914
   O'Connor R. C., 2003, ARCH SUICIDE RES, V7, P297, DOI [10.1080/713848941, DOI 10.1080/713848941]
   Ochsner KN, 2012, ANN NY ACAD SCI, V1251, pE1, DOI 10.1111/j.1749-6632.2012.06751.x
   Ochsner KN, 2009, PSYCHOL SCI, V20, P1322, DOI 10.1111/j.1467-9280.2009.02459.x
   Oquendo MA, 2006, ACTA PSYCHIAT SCAND, V114, P151, DOI 10.1111/j.1600-0447.2006.00829.x
   Panagioti M, 2012, DEPRESS ANXIETY, V29, P187, DOI 10.1002/da.21917
   Pfeifer JH, 2012, DEV COGN NEUROS-NETH, V2, P55, DOI 10.1016/j.dcn.2011.07.012
   Phillips M, 2008, MOL PSYCHIATR, V13, P833, DOI 10.1038/mp.2008.65
   Phillips ML, 2003, BIOL PSYCHIAT, V54, P504, DOI 10.1016/S0006-3223(03)00168-9
   Pollock LR, 2001, SUICIDE LIFE-THREAT, V31, P386, DOI 10.1521/suli.31.4.386.22041
   Pompili M, 2012, J AFFECT DISORDERS, V136, P405, DOI 10.1016/j.jad.2011.11.011
   Rangel A, 2008, NAT REV NEUROSCI, V9, P545, DOI 10.1038/nrn2357
   Rasmussen SA, 2010, BRIT J CLIN PSYCHOL, V49, P15, DOI 10.1348/014466509X415735
   Reilly-Harrington NA, 1999, J ABNORM PSYCHOL, V108, P567, DOI 10.1037/0021-843X.108.4.567
   Rihmer A, 2009, J AFFECT DISORDERS, V116, P18, DOI 10.1016/j.jad.2008.10.024
   Robinson LJ, 2006, J AFFECT DISORDERS, V93, P105, DOI 10.1016/j.jad.2006.02.016
   ROMANS SE, 1992, J AFFECT DISORDERS, V25, P221, DOI 10.1016/0165-0327(92)90079-L
   Rucci P, 2002, AM J PSYCHIAT, V159, P1160, DOI 10.1176/appi.ajp.159.7.1160
   Rucklidge JJ, 2006, J AFFECT DISORDERS, V91, P181, DOI 10.1016/j.jad.2006.01.001
   Schoenbaum G, 2009, NAT REV NEUROSCI, V10, P885, DOI 10.1038/nrn2753
   Scott J, 2000, PSYCHOL MED, V30, P467, DOI 10.1017/S0033291799008879
   SELIGMAN ME, 1972, ANNU REV MED, V23, P407, DOI 10.1146/annurev.me.23.020172.002203
   Strakowski SM, 2012, BIPOLAR DISORD, V14, P313, DOI 10.1111/j.1399-5618.2012.01022.x
   Swann AC, 2005, AM J PSYCHIAT, V162, P1680, DOI 10.1176/appi.ajp.162.9.1680
   Swann AC, 2009, J AFFECT DISORDERS, V116, P30, DOI 10.1016/j.jad.2008.10.022
   SWENDSEN J, 1995, AM J PSYCHIAT, V152, P795
   Taylor PJ, 2010, ARCH SUICIDE RES, V14, P236, DOI 10.1080/13811118.2010.494138
   Taylor PJ, 2010, PSYCHIAT RES, V178, P244, DOI 10.1016/j.psychres.2009.10.015
   Thompson RJ, 2010, BEHAV RES THER, V48, P459, DOI 10.1016/j.brat.2010.01.007
   Tondo L, 2007, ACTA PSYCHIAT SCAND, V116, P419, DOI 10.1111/j.1600-0447.2007.01066.x
   Torregrossa MM, 2008, BIOL PSYCHIAT, V63, P253, DOI 10.1016/j.biopsych.2007.11.014
   Torres IJ, 2007, ACTA PSYCHIAT SCAND, V116, P17, DOI 10.1111/j.1600-0447.2007.01055.x
   Townsend J, 2012, BIPOLAR DISORD, V14, P326, DOI 10.1111/j.1399-5618.2012.01021.x
   Tsai SY, 1999, J AFFECT DISORDERS, V52, P145, DOI 10.1016/S0165-0327(98)00066-4
   Valtonen H, 2005, J CLIN PSYCHIAT, V66, P1456, DOI 10.4088/JCP.v66n1116
   Valtonen HM, 2008, BIPOLAR DISORD, V10, P588, DOI 10.1111/j.1399-5618.2007.00553.x
   Valtonen HM, 2006, BIPOLAR DISORD, V8, P576, DOI 10.1111/j.1399-5618.2006.00341.x
   Valtonen HM, 2009, J AFFECT DISORDERS, V115, P11, DOI 10.1016/j.jad.2008.06.013
   Van Heeringen K, 2010, PSYCHIAT RES-NEUROIM, V181, P141, DOI 10.1016/j.pscychresns.2009.07.011
   Vieta E, 2009, CURR PSYCHIAT REP, V11, P494, DOI 10.1007/s11920-009-0075-0
   Vollrath M, 1996, J CLIN PSYCHOL, V52, P125, DOI 10.1002/(SICI)1097-4679(199603)52:2<125::AID-JCLP2>3.0.CO;2-T
   Westefeld JS, 2000, COUNS PSYCHOL, V28, P445, DOI 10.1177/0011000000284002
   WETZEL RD, 1989, PSYCHOL REP, V65, P1027, DOI 10.2466/pr0.1989.65.3.1027
   Williams JMG, 2008, J AFFECT DISORDERS, V107, P275, DOI 10.1016/j.jad.2007.08.022
   Williams J.M.G., 2001, Suicide and Attempted Suicide: Understanding the Cry of Pain
   Williams JMG, 1997, The cry of pain
   Wingo AP, 2009, BIPOLAR DISORD, V11, P113, DOI 10.1111/j.1399-5618.2009.00665.x
   Yan-Meier L, 2011, PSYCHIAT RES, V186, P267, DOI 10.1016/j.psychres.2010.08.028
   Yen CF, 2008, J NERV MENT DIS, V196, P462, DOI 10.1097/NMD.0b013e3181775a3d
   Young J. E., 1999, Cognitive therapy for personality disorders: A schema-focused approach
NR 141
TC 35
Z9 40
U1 2
U2 19
PU WILEY
PI HOBOKEN
PA 111 RIVER ST, HOBOKEN 07030-5774, NJ USA
SN 1398-5647
EI 1399-5618
J9 BIPOLAR DISORD
JI Bipolar Disord.
PD AUG
PY 2013
VL 15
IS 5
SI SI
BP 559
EP 574
DI 10.1111/bdi.12093
PG 16
WC Clinical Neurology; Neurosciences; Psychiatry
WE Science Citation Index Expanded (SCI-EXPANDED); Social Science Citation Index (SSCI)
SC Neurosciences & Neurology; Psychiatry
GA 196KV
UT WOS:000322774700008
PM 23848394
DA 2024-01-09
ER

PT J
AU Failde, I
   Dueñas, M
   Agüera-Ortíz, L
   Cervilla, JA
   Gonzalez-Pinto, A
   Mico, JA
AF Failde, Inmaculada
   Duenas, Maria
   Agueera-Ortiz, Luis
   Cervilla, Jorge A.
   Gonzalez-Pinto, Ana
   Mico, Juan A.
TI Factors associated with chronic pain in patients with bipolar
   depression: a cross-sectional study
SO BMC PSYCHIATRY
LA English
DT Article
DE Bipolar depression; Chronic pain
ID PSYCHIATRIC-DISORDER; SUICIDAL IDEATION; NEUROPATHIC PAIN; HEALTH
   SURVEY; I DISORDER; MIGRAINE; IMPACT; SCALE; COMORBIDITY; VENLAFAXINE
AB Background: While pain is frequently associated with unipolar depression, few studies have investigated the link between pain and bipolar depression. In the present study we estimated the prevalence and characteristics of pain among patients with bipolar depression treated by psychiatrists in their regular clinical practice. The study was designed to identify factors associated with the manifestation of pain in these patients.
   Methods: Patients diagnosed with bipolar disorder (n=121) were selected to participate in a cross-sectional study in which DSM-IV-TR criteria were employed to identify depressive episodes. The patients were asked to describe any pain experienced during the study, and in the 6 weeks beforehand, by means of a Visual Analogical Scale (VAS).
   Results: Over half of the bipolar depressed patients (51.2%, 95% CI: 41.9%-60.6%), and 2/3 of the female experienced concomitant pain. The pain was of moderate to severe intensity and prolonged duration, and it occurred at multiple sites, significantly limiting the patient's everyday activities. The most important factors associated with the presence of pain were older age, sleep disorders and delayed diagnosis of bipolar disorder.
   Conclusions: Chronic pain is common in bipolar depressed patients, and it is related to sleep disorders and delayed diagnosis of their disorder. More attention should be paid to study the presence of pain in bipolar depressed patients, in order to achieve more accurate diagnoses and to provide better treatment options.
C1 [Failde, Inmaculada; Duenas, Maria] Univ Cadiz, Dept Prevent Med & Publ Hlth, Cadiz 11009, Spain.
   [Agueera-Ortiz, Luis] Univ Complutense, Univ Hosp Octubre 12, Dept Psychiat, E-28040 Madrid, Spain.
   [Agueera-Ortiz, Luis] Univ Complutense, Univ Hosp Octubre 12, Ctr Invest Biomed Red Salud Mental CIBERSAM, E-28040 Madrid, Spain.
   [Cervilla, Jorge A.] Univ Granada, Dept Psychiat, Granada, Spain.
   [Cervilla, Jorge A.] Hosp Univ San Cecilio, Ctr Invest Biomed Red Salud Mental CIBERSAM, Granada, Spain.
   [Gonzalez-Pinto, Ana] Univ Basque Country, Hosp Santiago Apostol, Ctr Invest Biomed Red Salud Mental CIBERSAM, Vitoria, Spain.
   [Mico, Juan A.] Univ Cadiz, Sch Med, Dept Neurosci Pharmacol & Psychiat, Cadiz, Spain.
   [Mico, Juan A.] Univ Cadiz, Ctr Invest Biomed Red Salud Mental CIBERSAM, Cadiz, Spain.
C3 Universidad de Cadiz; Hospital Universitario 12 de Octubre; Complutense
   University of Madrid; Complutense University of Madrid; Hospital
   Universitario 12 de Octubre; CIBER - Centro de Investigacion Biomedica
   en Red; CIBERSAM; University of Granada; CIBER - Centro de Investigacion
   Biomedica en Red; CIBERSAM; Hospital Universitario San Cecilio;
   University of Basque Country; CIBER - Centro de Investigacion Biomedica
   en Red; CIBERSAM; Universidad de Cadiz; CIBER - Centro de Investigacion
   Biomedica en Red; CIBERSAM; Universidad de Cadiz
RP Failde, I (corresponding author), Univ Cadiz, Dept Prevent Med & Publ Hlth, Avda Ana Viya 52, Cadiz 11009, Spain.
EM inmaculada.failde@uca.es
RI MICO, JUAN ANTONIO/E-1527-2013; Cervilla, Jorge A/O-2106-2016; Dueñas,
   María/AAT-1354-2020; Failde, Immaculada/AAL-8563-2020
OI MICO, JUAN ANTONIO/0000-0001-8905-8484; Cervilla, Jorge
   A/0000-0001-6891-1992; Dueñas, María/0000-0003-4822-7258; Failde,
   Immaculada/0000-0002-6603-3054
FU KRONIK [11/010]
FX This work was partially supported by KRONIK 11/010.
CR Agüera-Ortiz L, 2011, J AFFECT DISORDERS, V130, P106, DOI 10.1016/j.jad.2010.10.022
   Arana A, 2010, NEW ENGL J MED, V363, P542, DOI 10.1056/NEJMoa0909801
   Attal N, 2010, EUR J NEUROL, V17, P1113, DOI 10.1111/j.1468-1331.2010.02999.x
   Bair MJ, 2003, ARCH INTERN MED, V163, P2433, DOI 10.1001/archinte.163.20.2433
   Baldwin DS, 2012, WORLD J BIOL PSYCHIA, V13, P510, DOI 10.3109/15622975.2011.624548
   Bellivier F, 2011, BIPOLAR DISORD, V13, P377, DOI 10.1111/j.1399-5618.2011.00926.x
   Bond DJ, 2008, J CLIN PSYCHIAT, V69, P1589, DOI 10.4088/JCP.v69n1009
   Brea MR, 1999, ACTAS ESP PSIQUIATRI, V27, P103
   BRESLAU N, 1993, J PSYCHIAT RES, V27, P211, DOI 10.1016/0022-3956(93)90009-Q
   Brietzke E, 2012, COMPR PSYCHIAT, V53, P809, DOI 10.1016/j.comppsych.2011.10.006
   Carney CP, 2006, PSYCHOSOM MED, V68, P684, DOI 10.1097/01.psy.0000237316.09601.88
   Collins SL, 1997, PAIN, V72, P95, DOI 10.1016/S0304-3959(97)00005-5
   Delgado PL, 2004, J CLIN PSYCHIAT, V65, P16
   Ehnvall A, 2011, BIPOLAR DISORD, V13, P59, DOI 10.1111/j.1399-5618.2011.00892.x
   Eidelman P, 2010, J SLEEP RES, V19, P516, DOI 10.1111/j.1365-2869.2010.00826.x
   Elman I, 2011, ARCH GEN PSYCHIAT, V68, P12, DOI 10.1001/archgenpsychiatry.2010.174
   Fishbain D A, 1999, Semin Clin Neuropsychiatry, V4, P221
   Gerrits MMJG, 2012, PAIN, V153, P429, DOI 10.1016/j.pain.2011.11.001
   Goldberg JF, 2011, J CLIN PSYCHIAT, V72, P1697, DOI 10.4088/JCP.11lr07372
   Goldstein BI, 2009, J AFFECT DISORDERS, V117, P151, DOI 10.1016/j.jad.2009.01.011
   Gonzalez-Pinto A, 2001, AM J PSYCHIAT, V158, P964, DOI 10.1176/appi.ajp.158.6.964-a
   Goral A, 2010, J PSYCHOSOM RES, V69, P449, DOI 10.1016/j.jpsychores.2010.05.012
   Grunze HCR, 2010, J MENT HEALTH, V19, P127, DOI 10.3109/09638230903469186
   Gureje O, 2008, PAIN, V135, P82, DOI 10.1016/j.pain.2007.05.005
   IsHak WW, 2012, BIPOLAR DISORD, V14, P6, DOI 10.1111/j.1399-5618.2011.00969.x
   Kilbourne AM, 2004, BIPOLAR DISORD, V6, P368, DOI 10.1111/j.1399-5618.2004.00138.x
   Kroenke K, 2008, PAIN, V134, P209, DOI 10.1016/j.pain.2007.09.021
   Kroenke K, 2011, J PAIN, V12, P964, DOI 10.1016/j.jpain.2011.03.003
   MAIER W, 1985, PHARMACOPSYCHIATRY, V18, P114, DOI 10.1055/s-2007-1017335
   Maina G, 2013, PSYCHOSOMAT IN PRESS
   McIntyre RS, 2006, HEADACHE, V46, P973, DOI 10.1111/j.1526-4610.2006.00469.x
   Micó JA, 2006, TRENDS PHARMACOL SCI, V27, P348, DOI 10.1016/j.tips.2006.05.004
   Oedegaard KJ, 2005, J AFFECT DISORDERS, V84, P233, DOI 10.1016/j.jad.2003.11.007
   Ohayon MM, 2010, J PSYCHIATR RES, V44, P454, DOI 10.1016/j.jpsychires.2009.10.013
   Okifuji A, 2011, CURR RHEUMATOL REP, V13, P528, DOI 10.1007/s11926-011-0204-8
   Pernia A, 2000, J PAIN SYMPTOM MANAG, V19, P408, DOI 10.1016/S0885-3924(00)00151-2
   RAGHEB M, 1990, J CLIN PSYCHOPHARM, V10, P350
   RAMOSBRIEVA JA, 1988, J PSYCHIATR RES, V22, P21, DOI 10.1016/0022-3956(88)90024-6
   Ratcliffe GE, 2008, CLIN J PAIN, V24, P204, DOI 10.1097/AJP.0b013e31815ca2a3
   Rojas-Corrales MO, 2004, J PSYCHOPHARMACOL, V18, P404, DOI 10.1177/026988110401800305
   Schaffer CB, 2007, J NEUROPSYCH CLIN N, V19, P449, DOI 10.1176/appi.neuropsych.19.4.449
   Smith DJ, 2011, BRIT J PSYCHIAT, V199, P49, DOI 10.1192/bjp.bp.110.083840
   Smith MT, 2004, PAIN, V111, P201, DOI 10.1016/j.pain.2004.06.016
NR 43
TC 18
Z9 20
U1 0
U2 10
PU BIOMED CENTRAL LTD
PI LONDON
PA 236 GRAYS INN RD, FLOOR 6, LONDON WC1X 8HL, ENGLAND
SN 1471-244X
J9 BMC PSYCHIATRY
JI BMC Psychiatry
PD APR 15
PY 2013
VL 13
AR 112
DI 10.1186/1471-244X-13-112
PG 7
WC Psychiatry
WE Science Citation Index Expanded (SCI-EXPANDED)
SC Psychiatry
GA 141BI
UT WOS:000318699900001
PM 23587328
OA Green Published, gold
DA 2024-01-09
ER

PT J
AU Bortolato, B
   Berk, M
   Maes, M
   McIntyre, RS
   Carvalho, AF
AF Bortolato, B.
   Berk, M.
   Maes, M.
   McIntyre, R. S.
   Carvalho, A. F.
TI Fibromyalgia and Bipolar Disorder: Emerging Epidemiological Associations
   and Shared Pathophysiology
SO CURRENT MOLECULAR MEDICINE
LA English
DT Article
DE Bipolar disorder; fibromyalgia; inflammation; oxidative stress;
   brain-derived neurotrophic factor; hypothalamic-pituitary adrenal axis;
   neuroimaging; pathophysiology; psychiatry; neurology
ID SEROTONIN TRANSPORTER GENE; CHRONIC-FATIGUE-SYNDROME; PITUITARY-ADRENAL
   AXIS; QUALITY-OF-LIFE; C-REACTIVE PROTEIN; ANTERIOR CINGULATE CORTEX;
   PLACEBO-CONTROLLED TRIAL; CHRONIC WIDESPREAD PAIN; VITAMIN-D DEFICIENCY;
   NEUROTROPHIC FACTOR
AB Fibromyalgia (FM) is a prevalent disorder defined by the presence of chronic widespread pain in association with fatigue, sleep disturbances and cognitive dysfunction. Recent studies indicate that bipolar spectrum disorders frequently co-occur in individuals with FM. Furthermore, shared pathophysiological mechanisms anticipate remarkable phenomenological similarities between FM and BD. A comprehensive search of the English literature was carried out in the Pubmed/MEDLINE database through May 10th, 2015 to identify unique references pertaining to the epidemiology and shared pathophysiology between FM and bipolar disorder (BD). Overlapping neural circuits may underpin parallel clinical manifestations of both disorders. Fibromyalgia and BD are both characterized by functional abnormalities in the hypothalamic-pituitary-adrenal axis, higher levels of inflammatory mediators, oxidative and nitrosative stress as well as mitochondrial dysfunction. An over-activation of the kynurenine pathway in both illnesses drives tryptophan away from the production of serotonin and melatonin, leading to affective symptoms, circadian rhythm disturbances and abnormalities in pain processing. In addition, both disorders are associated with impaired neuroplasticity (e.g., altered brain-derived neurotrophic factor signaling). The recognition of the symptomatic and pathophysiological overlaping between FM and bipolar spectrum disorders has relevant etiological, clinical and therapeutic implications that deserve future research consideration.
C1 [Bortolato, B.] ULSS 10 Veneto Orientale VE, Dept Mental Hlth, Rome, Italy.
   [Berk, M.; Maes, M.] Deakin Univ, Sch Med, IMPACT Strateg Res Ctr, Geelong, Vic 3217, Australia.
   [Berk, M.; Maes, M.] Barwon Hlth, Geelong, Vic 3217, Australia.
   [Berk, M.] Orygen, Dept Psychiat, Florey Inst Neurosci & Mental Hlth, Parkville, Vic 3052, Australia.
   [McIntyre, R. S.] Univ Toronto, Dept Pharmacol, Toronto, ON, Canada.
   [McIntyre, R. S.] Univ Toronto, Dept Psychiat, Toronto, ON, Canada.
   [McIntyre, R. S.] Univ Hlth Network, MDPU, Toronto, ON, Canada.
   [Carvalho, A. F.] Univ Fed Ceara, Fac Med, Dept Clin Med, Translat Psychiat Res Grp, BR-60430040 Fortaleza, CE, Brazil.
C3 Deakin University; Orygen, The National Centre of Excellence in Youth
   Mental Health; Florey Institute of Neuroscience & Mental Health;
   University of Toronto; University of Toronto; University of Toronto;
   University Health Network Toronto; Universidade Federal do Ceara
RP Carvalho, AF (corresponding author), Univ Fed Ceara, Fac Med, Dept Clin Med, Rua Prof Costa Mendes 1608,4 Andar, BR-60430040 Fortaleza, CE, Brazil.
EM andrefc7@terra.com.br
RI Maes, Michael/B-8546-2011; McIntyre, Roger/AAU-1000-2020; Berk,
   Michael/AGH-9427-2022; Carvalho, Ana F. U./K-7344-2018
OI Maes, Michael/0000-0002-2012-871X; McIntyre, Roger/0000-0003-4733-2523;
   Berk, Michael/0000-0002-5554-6946; Carvalho, Ana F.
   U./0000-0001-5293-9317
FU NHMRC Senior Principal Research Fellowship [1059660]; Conselho Nacional
   de Desenvolvimento Cientifico e Tecnologico (CNPq, Brazil)
FX This review was not supported by any funding source. MB is supported by
   a NHMRC Senior Principal Research Fellowship 1059660. Andre F. Carvalho
   is supported by a research fellowship award from the Conselho Nacional
   de Desenvolvimento Cientifico e Tecnologico (CNPq, Brazil, Level II).
CR Aaron LA, 1996, ARTHRITIS RHEUM-US, V39, P436, DOI 10.1002/art.1780390311
   Aas M, 2013, PROG NEURO-PSYCHOPH, V46, P181, DOI 10.1016/j.pnpbp.2013.07.008
   Abeles AM, 2007, ANN INTERN MED, V146, P726, DOI 10.7326/0003-4819-146-10-200705150-00006
   Ablin JN, 2006, NAT CLIN PRACT RHEUM, V2, P671, DOI 10.1038/ncprheum0349
   Aguglia A, 2011, J AFFECT DISORDERS, V128, P262, DOI 10.1016/j.jad.2010.07.004
   Ahmadi S, 2012, MINERVA MED, V103, P383
   Akkus S, 2009, CELL BIOCHEM FUNCT, V27, P181, DOI 10.1002/cbf.1548
   Alciati A, 2012, CLIN EXP RHEUMATOL, V30, pS122
   Anderson G, 2015, CURR PSYCHIAT REP, V17, DOI 10.1007/s11920-014-0541-1
   Anderson G, 2014, CNS NEUROL DISORD-DR, V13, P817, DOI 10.2174/1871527313666140711091400
   Andreazza AC, 2008, J AFFECT DISORDERS, V111, P135, DOI 10.1016/j.jad.2008.04.013
   Andreazza AC, 2013, J NEUROCHEM, V127, P552, DOI 10.1111/jnc.12316
   Andreazza AC, 2015, AM J GERIAT PSYCHIAT, V23, P314, DOI 10.1016/j.jagp.2014.05.008
   Aoki Y, 2013, PSYCHIAT RES-NEUROIM, V213, P242, DOI 10.1016/j.pscychresns.2013.03.008
   Arnold LM, 2006, ARTHRITIS RES THER, V8, DOI 10.1186/ar1971
   Arnold LM, 2006, J CLIN PSYCHIAT, V67, P1219, DOI 10.4088/JCP.v67n0807
   Banerjee U, 2012, PROG NEURO-PSYCHOPH, V37, P56, DOI 10.1016/j.pnpbp.2011.12.006
   Barbosa IG, 2013, EUR ARCH PSY CLIN N, V263, P159, DOI 10.1007/s00406-012-0327-6
   Bazzichi L, 2007, CLIN EXP RHEUMATOL, V25, P225
   BEHAN WMH, 1991, ACTA NEUROPATHOL, V83, P61, DOI 10.1007/BF00294431
   Belsky J, 2014, WORLD PSYCHIATRY, V13, P87, DOI 10.1002/wps.20092
   Benedetti F, 2011, BIPOLAR DISORD, V13, P414, DOI 10.1111/j.1399-5618.2011.00938.x
   Bengesser SA, 2015, J AFFECT DISORDERS, V172, P367, DOI 10.1016/j.jad.2014.10.014
   Berk M, 2011, NEUROSCI BIOBEHAV R, V35, P804, DOI 10.1016/j.neubiorev.2010.10.001
   Bierhaus A, 2003, P NATL ACAD SCI USA, V100, P1920, DOI 10.1073/pnas.0438019100
   Blankfield A, 2013, INT J TRYPTOPHAN RES, P39, DOI 10.4137/IJTR.S11193
   Blond BN, 2012, BIPOLAR DISORD, V14, P340, DOI 10.1111/j.1399-5618.2012.01015.x
   Blumberg HP, 2006, BIOL PSYCHIAT, V59, P611, DOI 10.1016/j.biopsych.2005.08.031
   Blumberg HP, 2005, BIPOLAR DISORD, V7, P570, DOI 10.1111/j.1399-5618.2005.00264.x
   Bonifazi M, 2006, PSYCHONEUROENDOCRINO, V31, P1076, DOI 10.1016/j.psyneuen.2006.06.008
   Booth NE, 2012, INT J CLIN EXP MED, V5, P208
   Bourne C, 2013, ACTA PSYCHIAT SCAND, V128, P149, DOI 10.1111/acps.12133
   Bozkurt M, 2014, REDOX REP, V19, P148, DOI 10.1179/1351000213Y.0000000079
   Bradley LA, 2008, J CLIN PSYCHIAT, V69, P6
   Brietzke E, 2012, PROG NEURO-PSYCHOPH, V39, P1, DOI 10.1016/j.pnpbp.2012.05.004
   Brietzke E, 2009, BRAIN BEHAV IMMUN, V23, P1079, DOI 10.1016/j.bbi.2009.04.008
   Brooks JO, 2008, J PSYCHIATR RES, V43, P181, DOI 10.1016/j.jpsychires.2008.04.015
   Brown NC, 2014, PSYCHIAT RES, V218, P61, DOI 10.1016/j.psychres.2014.04.005
   Bruno A, 2013, J CLIN PSYCHOPHARM, V33, P507, DOI 10.1097/JCP.0b013e31829057ae
   Burgmer M, 2009, PSYCHOSOM MED, V71, P566, DOI 10.1097/PSY.0b013e3181a32da0
   Buskila D, 2004, MOL PSYCHIATR, V9, P973, DOI 10.1038/sj.mp.4001568
   Buskila D, 2007, PHARMACOGENOMICS, V8, P67, DOI 10.2217/14622416.8.1.67
   Cagnie B, 2014, SEMIN ARTHRITIS RHEU, V44, P68, DOI 10.1016/j.semarthrit.2014.01.001
   Calandre EP, 2014, PHARMACOPSYCHIATRY, V47, P67, DOI 10.1055/s-0033-1363659
   Caliyurt O, 2009, BIPOLAR DISORD, V11, P102, DOI 10.1111/j.1399-5618.2008.00649.x
   Callaly E, 2015, MINI-REV MED CHEM, V15, P355, DOI 10.2174/1389557515666150324122026
   Cao H, 2008, NEUROSCI BIOBEHAV R, V32, P972, DOI 10.1016/j.neubiorev.2008.03.009
   Carta Mauro Giovanni, 2006, Clin Pract Epidemiol Ment Health, V2, P2, DOI 10.1186/1745-0179-2-2
   Carta Mauro Giovanni, 2005, Clin Pract Epidemiol Ment Health, V1, P4, DOI 10.1186/1745-0179-1-4
   Carta Mg, 2013, Clin Pract Epidemiol Ment Health, V9, P120, DOI 10.2174/1745017901309010120
   Carvalho AF, 2015, J AFFECT DISORDERS, V172, P337, DOI 10.1016/j.jad.2014.10.024
   Castro-Marrero J, 2013, ANTIOXID REDOX SIGN, V19, P1855, DOI 10.1089/ars.2013.5346
   Cervantes P, 2001, J PSYCHIATR NEUROSCI, V26, P411
   Cherniack EP, 2009, CURR PSYCHIAT REP, V11, P12
   Chung KH, 2013, NEUROPSYCHOBIOLOGY, V68, P168, DOI 10.1159/000353613
   Cifre I, 2012, PSYCHOSOM MED, V74, P55, DOI 10.1097/PSY.0b013e3182408f04
   Çimen OB, 2009, PAIN MED, V10, P813, DOI 10.1111/j.1526-4637.2009.00642.x
   Clauw DJ, 2014, JAMA-J AM MED ASSOC, V311, P1547, DOI 10.1001/jama.2014.3266
   Cohen H, 2002, SEMIN ARTHRITIS RHEU, V32, P38, DOI 10.1053/sarh.2002.33719
   Collado A, 2014, BMC HEALTH SERV RES, V14, DOI 10.1186/s12913-014-0513-5
   Cook DB, 2004, J RHEUMATOL, V31, P364
   Cordero MD, 2014, RHEUMATOL INT, V34, P419, DOI 10.1007/s00296-012-2647-2
   Cordero MD, 2012, PLOS ONE, V7, DOI 10.1371/journal.pone.0035677
   Cunha ABM, 2006, NEUROSCI LETT, V398, P215, DOI 10.1016/j.neulet.2005.12.085
   Daban C, 2005, PSYCHIAT CLIN N AM, V28, P469, DOI 10.1016/j.psc.2005.01.005
   Danese A, 2014, MOL PSYCHIATR, V19, P544, DOI 10.1038/mp.2013.54
   de Sousa RT, 2014, J PSYCHIATR RES, V50, P36, DOI 10.1016/j.jpsychires.2013.11.011
   de Zanette SA, 2014, BMC PHARMACOL TOXICO, V15, DOI 10.1186/2050-6511-15-40
   Dell'Osso L, 2009, CLIN EXP RHEUMATOL, V27, pS57
   Dickerson F, 2007, PROG NEURO-PSYCHOPH, V31, P952, DOI 10.1016/j.pnpbp.2007.02.018
   Dickerson F, 2013, J AFFECT DISORDERS, V150, P456, DOI 10.1016/j.jad.2013.04.039
   Drevets WC, 2000, BIOL PSYCHIAT, V48, P813, DOI 10.1016/S0006-3223(00)01020-9
   Drevets WC, 1998, MOL PSYCHIATR, V3, P220, DOI 10.1038/sj.mp.4000370
   Drexhage RC, 2011, BRAIN BEHAV IMMUN, V25, P1206, DOI 10.1016/j.bbi.2011.03.013
   Dvir Y, 2014, HARVARD REV PSYCHIAT, V22, P149, DOI 10.1097/HRP.0000000000000014
   Eide PK, 2000, EUR J PAIN, V4, P5, DOI 10.1053/eujp.1999.0154
   Epstein SA, 1999, PSYCHOSOMATICS, V40, P57, DOI 10.1016/S0033-3182(99)71272-7
   Fagundes CP, 2013, BRAIN BEHAV IMMUN, V27, P8, DOI 10.1016/j.bbi.2012.06.014
   Failde I, 2013, BMC PSYCHIATRY, V13, DOI 10.1186/1471-244X-13-112
   Fernandes BS, 2011, J PSYCHIATR RES, V45, P995, DOI 10.1016/j.jpsychires.2011.03.002
   Fernández-de-las-Peñas C, 2014, CLIN J PAIN, V30, P199, DOI 10.1097/AJP.0b013e3182928da0
   Fietta Pierluigi, 2007, Acta Biomed, V78, P88
   Fontenot JD, 2005, NAT IMMUNOL, V6, P1142, DOI 10.1038/ni1263
   Fornaro M, 2013, NEUROPSYCH DIS TREAT, V9, P243, DOI 10.2147/NDT.S41557
   Fries E, 2005, PSYCHONEUROENDOCRINO, V30, P1010, DOI 10.1016/j.psyneuen.2005.04.006
   Fries G.R., 2014, INT J NEUROPSYCHOPHA, V18
   Geiss A, 2012, PSYCHONEUROENDOCRINO, V37, P671, DOI 10.1016/j.psyneuen.2011.07.021
   Ghaemi SN, 2003, BIPOLAR DISORD, V5, P421, DOI 10.1046/j.1399-5618.2003.00074.x
   Gilman SE, 2015, MOL PSYCHIATR, V20, P329, DOI 10.1038/mp.2014.36
   Giordano James, 2005, Pain Physician, V8, P277
   Goldstein BI, 2009, J AFFECT DISORDERS, V117, P151, DOI 10.1016/j.jad.2009.01.011
   Gonzalez R, 2014, J CLIN PSYCHIAT, V75, pE323, DOI 10.4088/JCP.13r08507
   Goshen I, 2008, MOL PSYCHIATR, V13, P717, DOI 10.1038/sj.mp.4002055
   Grande I, 2012, J PSYCHIATR RES, V46, P1511, DOI 10.1016/j.jpsychires.2012.08.017
   Gruber SA, 2004, J AFFECT DISORDERS, V82, P191, DOI 10.1016/j.jad.2003.10.010
   Haas L, 2010, NEUROCHEM RES, V35, P830, DOI 10.1007/s11064-010-0129-z
   Hafeman DM, 2012, BIPOLAR DISORD, V14, P375, DOI 10.1111/j.1399-5618.2012.01023.x
   Hakamata Y, 2013, PLOS ONE, V8, DOI 10.1371/journal.pone.0075526
   Harris RE, 2008, ARTHRITIS RHEUM, V58, P903, DOI 10.1002/art.23223
   Harris RE, 2010, ARTHRITIS RES THER, V12, DOI 10.1186/ar3136
   Haviland MG, 2011, CLIN EXP RHEUMATOL, V29, pS79
   Heidari B, 2010, INT J RHEUM DIS, V13, P340, DOI 10.1111/j.1756-185X.2010.01561.x
   HUDSON JI, 1992, AM J MED, V92, P363, DOI 10.1016/0002-9343(92)90265-D
   Hulvershorn LA, 2012, BIOL PSYCHIAT, V71, P603, DOI 10.1016/j.biopsych.2011.10.038
   Ikeda M, 2006, J NEURAL TRANSM, V113, P899, DOI 10.1007/s00702-005-0349-6
   Iqbal R, 2011, RHEUMATOL INT, V31, P149, DOI 10.1007/s00296-010-1470-x
   Jensen KB, 2013, ARTHRITIS RHEUM-US, V65, P3293, DOI 10.1002/art.38170
   Jiao J, 2015, RHEUMATOL INT, V35, P547, DOI 10.1007/s00296-014-3113-0
   Jorge LL, 2012, CURR PAIN HEADACHE R, V16, P388, DOI 10.1007/s11916-012-0284-9
   Kapczinski F, 2011, J PSYCHIATR RES, V45, P156, DOI 10.1016/j.jpsychires.2010.05.015
   Kauer-Sant'Anna M, 2009, INT J NEUROPSYCHOPH, V12, P447, DOI 10.1017/S1461145708009310
   Ketter TA, 2001, BIOL PSYCHIAT, V49, P97, DOI 10.1016/S0006-3223(00)00975-6
   Klingmann PO, 2008, ANN NY ACAD SCI, V1148, P446, DOI 10.1196/annals.1410.020
   Knöchel C, 2014, NEUROIMAGE-CLIN, V6, P134, DOI 10.1016/j.nicl.2014.08.015
   Koo JW, 2008, P NATL ACAD SCI USA, V105, P751, DOI 10.1073/pnas.0708092105
   Korszun A, 2000, Curr Rheumatol Rep, V2, P124, DOI 10.1007/s11926-000-0052-4
   Kuchinad A, 2007, J NEUROSCI, V27, P4004, DOI 10.1523/JNEUROSCI.0098-07.2007
   Kuningas M, 2009, NEUROBIOL AGING, V30, P466, DOI 10.1016/j.neurobiolaging.2007.07.001
   La Rubia M, 2013, CLIN EXP RHEUMATOL, V31, pS121
   Laske C, 2007, J PSYCHIATR RES, V41, P600, DOI 10.1016/j.jpsychires.2006.02.007
   Lasky-Su JA, 2005, AM J MED GENET B, V133B, P110, DOI 10.1016/j.ajmg.b.30104
   Lentjes EGWM, 1997, PSYCHONEUROENDOCRINO, V22, P603, DOI 10.1016/S0306-4530(97)00061-9
   Leonard B, 2012, NEUROSCI BIOBEHAV R, V36, P764, DOI 10.1016/j.neubiorev.2011.12.005
   Lötsch J, 2007, PAIN, V132, P18, DOI 10.1016/j.pain.2007.06.024
   Luerding R, 2008, BRAIN, V131, P3222, DOI 10.1093/brain/awn229
   Lyon P, 2011, PAIN MED, V12, P1167, DOI 10.1111/j.1526-4637.2011.01168.x
   Macedo JA, 2008, PSYCHONEUROENDOCRINO, V33, P799, DOI 10.1016/j.psyneuen.2008.03.012
   Machado-Vieira R, 2007, NEUROSCI LETT, V421, P33, DOI 10.1016/j.neulet.2007.05.016
   MAES M, 1995, J PSYCHIAT RES, V29, P141, DOI 10.1016/0022-3956(94)00049-W
   Maes M, 1999, PSYCHONEUROENDOCRINO, V24, P371, DOI 10.1016/S0306-4530(98)00087-0
   Maes M, 2011, PROG NEURO-PSYCHOPH, V35, P702, DOI 10.1016/j.pnpbp.2010.12.017
   Magalhaes PVS, 2012, INT J NEUROPSYCHOPH, V15, P1043, DOI 10.1017/S1461145711001532
   Mahon K, 2010, NEUROSCI BIOBEHAV R, V34, P533, DOI 10.1016/j.neubiorev.2009.10.012
   Maletic V, 2014, FRONT PSYCHIATRY, V5, DOI 10.3389/fpsyt.2014.00098
   Maletic V, 2009, FRONT BIOSCI-LANDMRK, V14, P5291, DOI 10.2741/3598
   Mandelli L, 2007, INT J NEUROPSYCHOPH, V10, P437, DOI 10.1017/S1461145706006882
   Manji HK, 2001, NAT MED, V7, P541, DOI 10.1038/87865
   Mansour HA, 2005, ANN MED, V37, P590, DOI 10.1080/07853890500357428
   McBeth J, 2010, ANN RHEUM DIS, V69, P1448, DOI 10.1136/ard.2009.116053
   Menon V, 2011, TRENDS COGN SCI, V15, P483, DOI 10.1016/j.tics.2011.08.003
   Menzies V, 2010, BIOL RES NURS, V11, P387, DOI 10.1177/1099800409348328
   Mergener M, 2011, REV BRAS REUMATOL, V51, P587
   Merikangas KR, 2011, ARCH GEN PSYCHIAT, V68, P241, DOI 10.1001/archgenpsychiatry.2011.12
   Miller AH, 2009, BIOL PSYCHIAT, V65, P732, DOI 10.1016/j.biopsych.2008.11.029
   Miller CJ, 2013, J AFFECT DISORDERS, V146, P100, DOI 10.1016/j.jad.2012.08.045
   Miller S, 2013, J PSYCHIATR RES, V47, P252, DOI 10.1016/j.jpsychires.2012.10.015
   Miyamae T, 2013, REDOX REP, V18, P12, DOI 10.1179/1351000212Y.0000000036
   Modabbernia A, 2013, BIOL PSYCHIAT, V74, P15, DOI 10.1016/j.biopsych.2013.01.007
   Moldofsky H, 2008, CNS SPECTRUMS, V13, P22, DOI 10.1017/S1092852900026808
   Morris G, 2015, BMC MED, V13, DOI 10.1186/s12916-015-0310-y
   Morris G, 2013, MOL NEUROBIOL, V48, P883, DOI 10.1007/s12035-013-8477-8
   Müller DJ, 2006, BRIT J PSYCHIAT, V189, P317, DOI 10.1192/bjp.bp.105.010587
   Munkholm K, 2014, PSYCHONEUROENDOCRINO, V47, P199, DOI 10.1016/j.psyneuen.2014.05.011
   Munkholm K, 2013, J PSYCHIATR RES, V47, P1119, DOI 10.1016/j.jpsychires.2013.05.018
   Murphy VE, 2001, AM J MED GENET, V105, P422, DOI 10.1002/ajmg.1435
   Neugebauer V, 2004, NEUROSCIENTIST, V10, P221, DOI 10.1177/1073858403261077
   Neyal M, 2013, CLIN NEUROL NEUROSUR, V115, P736, DOI 10.1016/j.clineuro.2012.08.028
   Ng F, 2008, INT J NEUROPSYCHOPH, V11, P851, DOI 10.1017/S1461145707008401
   Nicholl BI, 2014, BMC PSYCHIATRY, V14, DOI 10.1186/s12888-014-0350-4
   Nicolson NA, 2010, PSYCHOSOM MED, V72, P471, DOI 10.1097/PSY.0b013e3181d9a104
   Nijs J, 2015, EXPERT OPIN THER TAR, V19, P565, DOI 10.1517/14728222.2014.994506
   Nortje G, 2013, J AFFECT DISORDERS, V150, P192, DOI 10.1016/j.jad.2013.05.034
   Nugraha B, 2013, NEUROCHEM INT, V62, P281, DOI 10.1016/j.neuint.2013.01.001
   Oertel-Knöchel V, 2015, J AFFECT DISORDERS, V174, P627, DOI 10.1016/j.jad.2014.10.060
   Offenbaecher M, 1999, ARTHRITIS RHEUM-US, V42, P2482, DOI 10.1002/1529-0131(199911)42:11<2482::AID-ANR27>3.0.CO;2-B
   Ohayon MM, 2004, J CLIN PSYCHIAT, V65, P5
   Okumus M, 2013, PAIN MANAG NURS, V14, pE156, DOI 10.1016/j.pmn.2011.09.006
   Pacchiarotti I, 2013, AM J PSYCHIAT, V170, P1249, DOI 10.1176/appi.ajp.2013.13020185
   Padmos RC, 2008, ARCH GEN PSYCHIAT, V65, P395, DOI 10.1001/archpsyc.65.4.395
   Park MH, 2015, J PSYCHIATR RES, V61, P81, DOI 10.1016/j.jpsychires.2014.11.013
   Park S, 2012, PSYCHIAT RES, V198, P509, DOI 10.1016/j.psychres.2012.01.028
   Pernambuco AP, 2015, CLIN EXP RHEUMATOL, V33, pS14
   Petersel DL, 2011, J NEUROSCI RES, V89, P29, DOI 10.1002/jnr.22512
   Phillips ML, 2014, AM J PSYCHIAT, V171, P829, DOI 10.1176/appi.ajp.2014.13081008
   Polyakova M, 2015, J AFFECT DISORDERS, V174, P432, DOI 10.1016/j.jad.2014.11.044
   Post RM, 2013, J AFFECT DISORDERS, V147, P288, DOI 10.1016/j.jad.2012.11.020
   Queiroz LP, 2013, CURR PAIN HEADACHE R, V17, DOI 10.1007/s11916-013-0356-5
   Rainville P, 1997, SCIENCE, V277, P968, DOI 10.1126/science.277.5328.968
   Rege S, 2013, AUST NZ J PSYCHIAT, V47, P1136, DOI 10.1177/0004867413499077
   Riva R, 2012, PSYCHONEUROENDOCRINO, V37, P299, DOI 10.1016/j.psyneuen.2011.06.014
   Robillard R, 2013, EUR PSYCHIAT, V28, P412, DOI 10.1016/j.eurpsy.2013.04.001
   Romo-Nava F, 2014, BIPOLAR DISORD, V16, P410, DOI 10.1111/bdi.12196
   Rybakowski JK, 2013, J AFFECT DISORDERS, V146, P286, DOI 10.1016/j.jad.2012.07.019
   Sanders KM, 2011, BRIT J PSYCHIAT, V198, P357, DOI 10.1192/bjp.bp.110.087544
   Sarchielli P, 2007, J PAIN, V8, P737, DOI 10.1016/j.jpain.2007.05.002
   Sawamoto N, 2000, J NEUROSCI, V20, P7438
   Schmechel DE, 2012, NEUROTOXICOLOGY, V33, P1454, DOI 10.1016/j.neuro.2012.03.001
   Schur EA, 2007, J GEN INTERN MED, V22, P818, DOI 10.1007/s11606-007-0140-5
   Scola G, 2015, PROG NEURO-PSYCHOPH, V56, P122, DOI 10.1016/j.pnpbp.2014.08.013
   Scola G, 2013, BIOL PSYCHIAT, V73, pE4, DOI 10.1016/j.biopsych.2012.06.028
   Sendur OF, 2009, RHEUMATOL INT, V29, P629, DOI 10.1007/s00296-008-0738-x
   Serretti A, 2006, NEUROPSYCHOBIOLOGY, V53, P9, DOI 10.1159/000089916
   Sharma V, 2001, CAN J PSYCHIAT, V46, P452, DOI 10.1177/070674370104600521
   Shelton Richard C, 2008, Curr Psychiatry Rep, V10, P520
   Smith DJ, 2013, BMC MED, V11, DOI 10.1186/1741-7015-11-263
   Smits B, 2011, MITOCHONDRION, V11, P735, DOI 10.1016/j.mito.2011.05.005
   Soeiro-de-Souza MG, 2013, INT J NEUROPSYCHOPH, V16, P1505, DOI 10.1017/S1461145713000047
   Soeiro-de-Souza MG, 2012, BIPOLAR DISORD, V14, P554, DOI 10.1111/j.1399-5618.2012.01030.x
   Stahl SM, 2009, HUM PSYCHOPHARM CLIN, V24, pS11, DOI 10.1002/hup.1029
   Staud R, 2011, CLIN EXP RHEUMATOL, V29, pS109
   Strakowski SM, 2002, AM J PSYCHIAT, V159, P1841, DOI 10.1176/appi.ajp.159.11.1841
   Strakowski SM, 2012, BIPOLAR DISORD, V14, P313, DOI 10.1111/j.1399-5618.2012.01022.x
   Stubbs B, 2015, ACTA PSYCHIAT SCAND, V131, P75, DOI 10.1111/acps.12325
   Subramaniam M, 2013, J AFFECT DISORDERS, V146, P189, DOI 10.1016/j.jad.2012.09.002
   Suk JH, 2012, EXP CLIN ENDOCR DIAB, V120, P401, DOI 10.1055/s-0032-1309008
   Tak LM, 2011, BIOL PSYCHOL, V87, P183, DOI 10.1016/j.biopsycho.2011.02.002
   Tang JH, 2008, NEUROSCI LETT, V433, P98, DOI 10.1016/j.neulet.2008.01.001
   Tanriverdi F, 2007, STRESS, V10, P13, DOI 10.1080/10253890601130823
   Topbas M, 2005, SCAND J RHEUMATOL, V34, P140, DOI 10.1080/03009740510026337
   Townsend J, 2012, BIPOLAR DISORD, V14, P326, DOI 10.1111/j.1399-5618.2012.01021.x
   Triñanes Y, 2015, PAIN PRACT, V15, P323, DOI 10.1111/papr.12186
   Tsai MC, 2015, J AFFECT DISORDERS, V173, P22, DOI 10.1016/j.jad.2014.10.045
   Ubbenhorst A, 2011, PSYCHOPHARMACOLOGY, V215, P733, DOI 10.1007/s00213-011-2175-x
   Üceyler N, 2006, ARTHRITIS RHEUM-US, V54, P2656, DOI 10.1002/art.22026
   Üçeyler N, 2011, BMC MUSCULOSKEL DIS, V12, DOI 10.1186/1471-2474-12-245
[truncated: 3,973,794 more chars]
